# Supplementary material for: N-[2-(9H-Carbazol-9-yl)eth­yl]-4-(methyl­sulfon­yl)aniline
Source: Acta Crystallogr Sect E Struct Rep Online. 2014 Feb 22;70(Pt 3):o332. doi: 10.1107/S1600536814003614 (PMC3998381; doi:10.1107/S1600536814003614)
Supplement: Supplementary file 1 [file e-70-0o332-sup1.cif]

##############################################################################
#                                                                            #
# This CIF contains the data in a paper accepted for publication in          #
# Acta Crystallographica Section E. It conforms to the requirements of       #
# Notes for Authors for Acta Crystallographica Section E, and has been       #
# peer reviewed under the auspices of the IUCr Commission on Journals.       #
#                                                                            #
# Full details of the Crystallographic Information File format               #
# are given in the paper "The Crystallographic Information File (CIF):       #
# a New Standard Archive File for Crystallography" by S. R. Hall, F. H.      #
# Allen and I. D. Brown [Acta Cryst. (1991), A47, 655-685].                  #
#                                                                            #
# The current version of the core CIF dictionary is obtainable from          #
# ftp://ftp.iucr.org/pub/cif_core.dic.                                       #
#                                                                            #
# Software is freely available for graphical display of the structure(s)     #
# in this CIF. For information consult the CIF software page                 #
# http://www.iucr.org/resources/cif/software.                                #
#                                                                            #
# This file may be used for bona fide research purposes within the           #
# scientific community so long as proper attribution is given to the journal # 
# article from which it was obtained.                                        #
#                                                                            #
##############################################################################
data_global
_audit_creation_method     'WinGX routine CIF_UPDATE'
_audit_conform_dict_name     cif_core.dic
_audit_conform_dict_version     2.4.3
_journal_date_recd_electronic     2014-02-11
_journal_date_accepted     2014-02-17
_journal_name_full     'Acta Crystallographica, Section E'
_journal_year     2014
_journal_volume     70
_journal_issue      3
_journal_page_first     o332
_journal_page_last     o332
_journal_paper_category     QO
_journal_paper_doi     10.1107/S1600536814003614
_journal_coeditor_code     LH5693
_publ_contact_author_name     'Dr. Chenglong Li'
_publ_contact_author_address
;
Division of Medicinal Chemistry and Pharmacognosy
College of Pharmacy
The Ohio State University
Columbus, OH 43210
USA
;
_publ_contact_author_email     'li.728@osu.edu'
_publ_contact_author_fax     ?
_publ_contact_author_phone     '1-614-247-8786'
_publ_section_title
;
<i>N</i>-[2-(9<i>H</i>-Carbazol-9-yl)ethyl]-4-(methylsulfonyl)aniline
;
loop_
    _publ_author_name
    _publ_author_address
    'Lai, Hongshan'
;
Division of Medicinal Chemistry and Pharmacognosy
College of Pharmacy
The Ohio State University
Columbus, OH 43210
USA
;
    'Gallucci, Judith C.'
;
Department of Chemistry and Biochemistry
100 West 18th Avenue
The Ohio State University
Columbus, OH 43210
USA
;
    'Li, Chenglong'
;
Division of Medicinal Chemistry and Pharmacognosy
College of Pharmacy
The Ohio State University
Columbus, OH 43210
USA
;
data_I
_database_code_depnum_ccdc_archive 'CCDC 987458'
_audit_creation_method     'WinGX routine CIF_UPDATE'
_chemical_name_systematic
;
<i>N</i>-[2-(9<i>H</i>-Carbazol-9-yl)ethyl]-4-(methylsulfonyl)aniline
;
_chemical_formula_moiety     'C21 H20 N2 O2 S1'
_chemical_formula_sum     'C21 H20 N2 O2 S'
_chemical_formula_iupac     'C21 H20 N2 O2 S1'
_chemical_formula_weight     364.45
_symmetry_cell_setting     orthorhombic
_symmetry_space_group_name_H-M     'P n a 21'
_symmetry_space_group_name_Hall     'P 2c -2n'
loop_
    _symmetry_equiv_pos_as_xyz
    'x, y, z'
    '-x, -y, z+1/2'
    'x+1/2, -y+1/2, z'
    '-x+1/2, y+1/2, z+1/2'
_cell_length_a     15.061(3)
_cell_length_b     21.992(4)
_cell_length_c     5.4370(10)
_cell_angle_alpha     90
_cell_angle_beta     90
_cell_angle_gamma     90
_cell_volume     1800.9(6)
_cell_formula_units_Z     4
_cell_measurement_reflns_used     5294
_cell_measurement_theta_min     2.501
_cell_measurement_theta_max     30.921
_cell_measurement_temperature     150(2)
_exptl_crystal_description     'needle'
_exptl_crystal_colour     'colorless'
_exptl_crystal_size_max     0.13
_exptl_crystal_size_mid     0.01
_exptl_crystal_size_min     0.01
_exptl_crystal_density_diffrn     1.344
_exptl_crystal_density_method     'not measured'
_exptl_crystal_F_000     768
_exptl_absorpt_coefficient_mu     0.208
_exptl_absorpt_correction_type     multi-scan
_exptl_absorpt_process_details     '(SADABS; Sheldrick, 1996)'
_exptl_absorpt_correction_T_min     0.635
_exptl_absorpt_correction_T_max     0.746
_exptl_special_details
;
Intensity data were collected at 150 K on a D8 goniostat equipped with a Bruker
APEXII CCD detector at Beamline 11.3.1 at the Advanced Light Source (Lawrence
Berkeley National Laboratory) using synchrotron radiation tuned to a
wavelength of 0.7749 Angstroms. For data collection, frames were measured for
a duration of 1 second using omega scans with a frame width of 0.3 degrees out
to a maximum 2theta value of about 60 degrees. The data frames were collected
using the program <i>APEX2</i> and processed using the program <i>SAINT</i>
within <i>APEX2</i>. The data were corrected for absorption and beam
corrections based on the multi-scan technique as implemented in <i>SADABS</i>.
;
_diffrn_ambient_temperature     150(2)
_diffrn_radiation_type     synchrotron
_diffrn_radiation_wavelength     0.7749
_diffrn_radiation_source     synchrotron
_diffrn_radiation_monochromator     'Si-<111> channel cut crystal'
_diffrn_measurement_device_type     'Bruker APEXII'
_diffrn_measurement_method     '\w scans'
_diffrn_reflns_number     21673
_diffrn_reflns_av_R_equivalents     0.0943
_diffrn_reflns_theta_min     1.787
_diffrn_reflns_theta_max     31.124
_diffrn_reflns_theta_full     27.706
_diffrn_measured_fraction_theta_max     0.994
_diffrn_measured_fraction_theta_full     0.996
_diffrn_reflns_limit_h_min     -20
_diffrn_reflns_limit_h_max     19
_diffrn_reflns_limit_k_min     -29
_diffrn_reflns_limit_k_max     29
_diffrn_reflns_limit_l_min     -7
_diffrn_reflns_limit_l_max     7
_diffrn_standards_number     0
_diffrn_standards_interval_count     0
_diffrn_standards_interval_time     0
_diffrn_standards_decay_%     0
_refine_special_details
;
For the methyl group, the hydrogen atoms were added at calculated positions
using a riding model with U(H) = 1.5 * <i>U</i>~eq~(bonded carbon atom). The
torsion angle, which defines the orientation of the methyl group about the
C-<i>S</i> bond, was refined. The hydrogen atom bonded to N(2) was refined
isotropically. It is involved in an intermolecular hydrogen bond with atom
O(2). The rest of the hydrogen atoms were included in the model at calculated
positions using a riding model with U(H) = 1.2 * <i>U</i>~eq~(bonded atom).
;
_reflns_number_total     4447
_reflns_number_gt     3950
_reflns_threshold_expression     I>2\s(I)
_refine_ls_structure_factor_coef     Fsqd
_refine_ls_matrix_type     full
_refine_ls_R_factor_all     0.0521
_refine_ls_R_factor_gt     0.0447
_refine_ls_wR_factor_gt     0.1126
_refine_ls_wR_factor_ref     0.1179
_refine_ls_goodness_of_fit_ref     1.052
_refine_ls_restrained_S_all     1.052
_refine_ls_number_reflns     4447
_refine_ls_number_parameters     240
_refine_ls_number_restraints     1
_refine_ls_number_constraints     0
_refine_ls_hydrogen_treatment     mixed
_refine_ls_weighting_scheme     calc
_refine_ls_weighting_details
              'w=1/[\s^2^(Fo^2^)+(0.0448P)^2^+0.0604P] where P=(Fo^2^+2Fc^2^)/3'
_atom_sites_solution_hydrogens     geom
_atom_sites_solution_primary     direct
_atom_sites_solution_secondary     difmap
_refine_ls_shift/su_max     0
_refine_ls_shift/su_mean     0
_refine_diff_density_max     0.213
_refine_diff_density_min     -0.329
_refine_ls_extinction_method     none
_refine_ls_abs_structure_details
;
Flack parameter determined using 1610 quotients
[(<i>I</i>^+^)-(<i>I</i>^-^)]/[(<i>I</i>^+^)+(<i>I</i>^-^)]
(Parsons <i>et al.</i>, 2013)
;
_refine_ls_abs_structure_Flack     0.04(6)
loop_
    _atom_type_symbol
    _atom_type_description
    _atom_type_scat_dispersion_real
    _atom_type_scat_dispersion_imag
    _atom_type_scat_source
    C C 0.004 0.002 'L. Kissel & R.H. Pratt, Acta Cryst A (1990), A46, 170-175'
    H H 0 0 'L. Kissel & R.H. Pratt, Acta Cryst A (1990), A46, 170-175'
    N N 0.0076 0.004 'L. Kissel & R.H. Pratt, Acta Cryst A (1990), A46, 170-175'
    O O 0.0133 0.0073
                     'L. Kissel & R.H. Pratt, Acta Cryst A (1990), A46, 170-175'
    S S 0.1434 0.1473
                     'L. Kissel & R.H. Pratt, Acta Cryst A (1990), A46, 170-175'
_computing_data_collection     'APEX2 (Bruker, 2013)'
_computing_cell_refinement     'SAINT (Bruker, 2013)'
_computing_data_reduction     'SAINT (Bruker, 2013)'
_computing_structure_solution     'SHELXS-2013 (Sheldrick, 2008)'
_computing_structure_refinement     'SHELXL-2013 (Sheldrick, 2008)'
_computing_molecular_graphics
;
ORTEP-3 for Windows (Farrugia, 2012) and Mercury (Macrae <i>et al.</i>,
2006)
;
_computing_publication_material     'WinGX (Farrugia, 2012)'
loop_
    _atom_site_type_symbol
    _atom_site_label
    _atom_site_fract_x
    _atom_site_fract_y
    _atom_site_fract_z
    _atom_site_U_iso_or_equiv
    _atom_site_adp_type
    _atom_site_calc_flag
    _atom_site_occupancy
    _atom_site_disorder_assembly
    _atom_site_disorder_group
    C C1 0.1214(2) 0.82284(13) 0.0581(6) 0.0327(6) Uani d 1 . .
    C C2 0.0477(2) 0.84713(15) 0.1764(7) 0.0399(7) Uani d 1 . .
    H H2 0.0219 0.8276 0.315 0.048 Uiso calc 1 . .
    C C3 0.0132(2) 0.90105(14) 0.0840(10) 0.0506(9) Uani d 1 . .
    H H3 -0.0374 0.9187 0.16 0.061 Uiso calc 1 . .
    C C4 0.0514(3) 0.92970(16) -0.1175(9) 0.0539(11) Uani d 1 . .
    H H4 0.0268 0.9668 -0.1755 0.065 Uiso calc 1 . .
    C C5 0.1243(3) 0.90545(16) -0.2349(8) 0.0480(10) Uani d 1 . .
    H H5 0.1496 0.9255 -0.3729 0.058 Uiso calc 1 . .
    C C6 0.1607(2) 0.85076(14) -0.1479(6) 0.0360(7) Uani d 1 . .
    C C7 0.2347(2) 0.81324(15) -0.2213(6) 0.0354(7) Uani d 1 . .
    C C8 0.2982(2) 0.81655(16) -0.4086(7) 0.0440(8) Uani d 1 . .
    H H8 0.2967 0.849 -0.5239 0.053 Uiso calc 1 . .
    C C9 0.3627(2) 0.77243(17) -0.4247(8) 0.0502(9) Uani d 1 . .
    H H9 0.4059 0.7746 -0.5516 0.06 Uiso calc 1 . .
    C C10 0.3653(2) 0.72436(18) -0.2553(8) 0.0494(9) Uani d 1 . .
    H H10 0.4106 0.6945 -0.2692 0.059 Uiso calc 1 . .
    C C11 0.3031(2) 0.71940(15) -0.0676(7) 0.0404(8) Uani d 1 . .
    H H11 0.305 0.6869 0.0473 0.048 Uiso calc 1 . .
    C C12 0.2379(2) 0.76431(13) -0.0553(6) 0.0317(7) Uani d 1 . .
    C C13 0.1389(2) 0.72389(14) 0.2840(6) 0.0328(6) Uani d 1 . .
    H H13A 0.1136 0.7433 0.4327 0.039 Uiso calc 1 . .
    H H13B 0.1898 0.6984 0.3354 0.039 Uiso calc 1 . .
    C C14 0.06868(19) 0.68418(13) 0.1617(5) 0.0269(6) Uani d 1 . .
    H H14A 0.0188 0.7098 0.1041 0.032 Uiso calc 1 . .
    H H14B 0.0946 0.6633 0.0173 0.032 Uiso calc 1 . .
    C C15 -0.02888(17) 0.59855(12) 0.2799(5) 0.0221(5) Uani d 1 . .
    C C16 -0.08094(17) 0.60306(11) 0.0661(5) 0.0255(5) Uani d 1 . .
    H H16 -0.0722 0.636 -0.0442 0.031 Uiso calc 1 . .
    C C17 -0.14500(18) 0.55956(12) 0.0158(5) 0.0246(5) Uani d 1 . .
    H H17 -0.1804 0.5629 -0.1283 0.03 Uiso calc 1 . .
    C C18 -0.15764(17) 0.51094(13) 0.1759(5) 0.0231(5) Uani d 1 . .
    C C19 -0.10887(18) 0.50682(12) 0.3933(5) 0.0246(5) Uani d 1 . .
    H H19 -0.1192 0.4743 0.5049 0.03 Uiso calc 1 . .
    C C20 -0.04564(18) 0.55020(11) 0.4450(5) 0.0235(5) Uani d 1 . .
    H H20 -0.0128 0.5476 0.5938 0.028 Uiso calc 1 . .
    C C21 -0.32563(18) 0.46030(14) 0.2710(6) 0.0309(6) Uani d 1 . .
    H H21A -0.3532 0.4995 0.2312 0.046 Uiso calc 1 . .
    H H21B -0.3106 0.4593 0.4463 0.046 Uiso calc 1 . .
    H H21C -0.3673 0.4273 0.2335 0.046 Uiso calc 1 . .
    N N1 0.16909(16) 0.77046(11) 0.1140(5) 0.0316(5) Uani d 1 . .
    N N2 0.03638(16) 0.63949(10) 0.3373(5) 0.0266(5) Uani d 1 . .
    H H1N2 0.072(2) 0.6283(16) 0.458(8) 0.033(9) Uiso d 1 . .
    O O1 -0.25201(17) 0.45669(11) -0.1613(4) 0.0384(6) Uani d 1 . .
    O O2 -0.18686(14) 0.39497(10) 0.1746(4) 0.0342(5) Uani d 1 . .
    S S -0.22847(4) 0.45106(3) 0.09511(14) 0.02501(17) Uani d 1 . .
loop_
    _atom_site_aniso_label
    _atom_site_aniso_U_11
    _atom_site_aniso_U_22
    _atom_site_aniso_U_33
    _atom_site_aniso_U_12
    _atom_site_aniso_U_13
    _atom_site_aniso_U_23
    C1 0.0351(14) 0.0268(13) 0.0363(17) -0.0085(11) -0.0104(13) 0.0006(12)
    C2 0.0363(16) 0.0383(17) 0.0449(18) -0.0062(13) -0.0093(14) 0.0000(15)
    C3 0.0440(18) 0.0332(15) 0.075(3) -0.0018(13) -0.020(2) -0.006(2)
    C4 0.051(2) 0.0314(16) 0.079(3) -0.0054(16) -0.033(2) 0.0126(19)
    C5 0.051(2) 0.0380(17) 0.055(2) -0.0196(16) -0.0268(18) 0.0199(17)
    C6 0.0396(16) 0.0318(14) 0.0365(16) -0.0144(13) -0.0123(13) 0.0060(13)
    C7 0.0398(17) 0.0363(16) 0.0300(15) -0.0186(13) -0.0082(13) 0.0045(13)
    C8 0.0500(18) 0.0485(18) 0.0336(15) -0.0260(15) -0.0034(18) 0.0030(18)
    C9 0.052(2) 0.055(2) 0.044(2) -0.0253(16) 0.0139(19) -0.010(2)
    C10 0.0450(19) 0.046(2) 0.057(2) -0.0137(16) 0.0106(18) -0.0116(18)
    C11 0.0416(17) 0.0318(15) 0.048(2) -0.0100(14) 0.0013(16) -0.0027(14)
    C12 0.0352(16) 0.0296(14) 0.0303(15) -0.0144(12) -0.0021(12) 0.0013(12)
    C13 0.0346(15) 0.0324(14) 0.0314(15) -0.0075(12) -0.0042(13) 0.0071(12)
    C14 0.0296(13) 0.0272(13) 0.0240(13) -0.0030(11) -0.0001(10) 0.0033(10)
    C15 0.0219(12) 0.0227(12) 0.0217(12) 0.0022(10) 0.0025(10) -0.0006(10)
    C16 0.0274(12) 0.0248(12) 0.0244(14) 0.0007(9) 0.0009(11) 0.0049(11)
    C17 0.0241(12) 0.0293(13) 0.0204(12) 0.0039(10) -0.0008(10) -0.0008(10)
    C18 0.0221(11) 0.0255(12) 0.0217(11) 0.0003(10) 0.0032(10) -0.0012(10)
    C19 0.0260(12) 0.0274(13) 0.0206(12) 0.0019(11) 0.0036(10) 0.0029(10)
    C20 0.0232(12) 0.0276(12) 0.0198(12) 0.0021(10) -0.0014(10) 0.0015(10)
    C21 0.0214(12) 0.0408(16) 0.0306(14) -0.0027(12) 0.0032(11) -0.0024(13)
    N1 0.0343(12) 0.0285(11) 0.0320(13) -0.0062(9) -0.0019(12) 0.0060(11)
    N2 0.0258(11) 0.0275(11) 0.0266(12) -0.0027(9) -0.0041(10) 0.0058(10)
    O1 0.0463(13) 0.0475(14) 0.0214(11) -0.0148(10) -0.0013(10) -0.0018(9)
    O2 0.0349(11) 0.0261(10) 0.0414(12) -0.0012(8) 0.0067(9) -0.0009(8)
    S 0.0255(3) 0.0285(3) 0.0210(3) -0.0031(2) 0.0026(3) -0.0023(3)
_geom_special_details
;
All e.s.d.'s (except the e.s.d. in the dihedral angle between two l.s. planes)
are estimated using the full covariance matrix. The cell e.s.d.'s are taken
into account individually in the estimation of e.s.d.'s in distances, angles
and torsion angles; correlations between e.s.d.'s in cell parameters are only
used when they are defined by crystal symmetry. An approximate (isotropic)
treatment of cell e.s.d.'s is used for estimating e.s.d.'s involving l.s.
planes.
;
loop_
    _geom_bond_atom_site_label_1
    _geom_bond_atom_site_label_2
    _geom_bond_site_symmetry_2
    _geom_bond_distance
    _geom_bond_publ_flag
    C1 C2 . 1.389(5) ?
    C1 N1 . 1.391(4) ?
    C1 C6 . 1.408(5) ?
    C2 C3 . 1.388(5) ?
    C2 H2 . 0.95 ?
    C3 C4 . 1.388(7) ?
    C3 H3 . 0.95 ?
    C4 C5 . 1.377(7) ?
    C4 H4 . 0.95 ?
    C5 C6 . 1.404(5) ?
    C5 H5 . 0.95 ?
    C6 C7 . 1.443(5) ?
    C7 C8 . 1.399(5) ?
    C7 C12 . 1.405(5) ?
    C8 C9 . 1.376(5) ?
    C8 H8 . 0.95 ?
    C9 C10 . 1.403(6) ?
    C9 H9 . 0.95 ?
    C10 C11 . 1.389(5) ?
    C10 H10 . 0.95 ?
    C11 C12 . 1.394(5) ?
    C11 H11 . 0.95 ?
    C12 N1 . 1.393(4) ?
    C13 N1 . 1.453(4) ?
    C13 C14 . 1.524(4) ?
    C13 H13A . 0.99 ?
    C13 H13B . 0.99 ?
    C14 N2 . 1.454(4) ?
    C14 H14A . 0.99 ?
    C14 H14B . 0.99 ?
    C15 N2 . 1.369(4) ?
    C15 C16 . 1.406(4) ?
    C15 C20 . 1.414(4) ?
    C16 C17 . 1.386(4) ?
    C16 H16 . 0.95 ?
    C17 C18 . 1.392(4) ?
    C17 H17 . 0.95 ?
    C18 C19 . 1.395(4) ?
    C18 S . 1.751(3) ?
    C19 C20 . 1.377(4) ?
    C19 H19 . 0.95 ?
    C20 H20 . 0.95 ?
    C21 S . 1.760(3) ?
    C21 H21A . 0.98 ?
    C21 H21B . 0.98 ?
    C21 H21C . 0.98 ?
    N2 H1N2 . 0.88(4) ?
    O1 S . 1.444(2) ?
    O2 S . 1.449(2) ?
loop_
    _geom_angle_atom_site_label_1
    _geom_angle_atom_site_label_2
    _geom_angle_atom_site_label_3
    _geom_angle_site_symmetry_1
    _geom_angle_site_symmetry_3
    _geom_angle
    _geom_angle_publ_flag
    C2 C1 N1 . . 129.0(3) ?
    C2 C1 C6 . . 122.5(3) ?
    N1 C1 C6 . . 108.5(3) ?
    C3 C2 C1 . . 117.4(4) ?
    C3 C2 H2 . . 121.3 ?
    C1 C2 H2 . . 121.3 ?
    C4 C3 C2 . . 121.2(4) ?
    C4 C3 H3 . . 119.4 ?
    C2 C3 H3 . . 119.4 ?
    C5 C4 C3 . . 121.3(3) ?
    C5 C4 H4 . . 119.3 ?
    C3 C4 H4 . . 119.3 ?
    C4 C5 C6 . . 119.1(4) ?
    C4 C5 H5 . . 120.4 ?
    C6 C5 H5 . . 120.4 ?
    C5 C6 C1 . . 118.5(4) ?
    C5 C6 C7 . . 134.3(4) ?
    C1 C6 C7 . . 107.2(3) ?
    C8 C7 C12 . . 119.0(3) ?
    C8 C7 C6 . . 134.4(3) ?
    C12 C7 C6 . . 106.6(3) ?
    C9 C8 C7 . . 119.5(3) ?
    C9 C8 H8 . . 120.3 ?
    C7 C8 H8 . . 120.3 ?
    C8 C9 C10 . . 120.6(4) ?
    C8 C9 H9 . . 119.7 ?
    C10 C9 H9 . . 119.7 ?
    C11 C10 C9 . . 121.5(4) ?
    C11 C10 H10 . . 119.2 ?
    C9 C10 H10 . . 119.2 ?
    C10 C11 C12 . . 117.0(3) ?
    C10 C11 H11 . . 121.5 ?
    C12 C11 H11 . . 121.5 ?
    N1 C12 C11 . . 128.6(3) ?
    N1 C12 C7 . . 108.9(3) ?
    C11 C12 C7 . . 122.4(3) ?
    N1 C13 C14 . . 110.1(3) ?
    N1 C13 H13A . . 109.6 ?
    C14 C13 H13A . . 109.6 ?
    N1 C13 H13B . . 109.6 ?
    C14 C13 H13B . . 109.6 ?
    H13A C13 H13B . . 108.2 ?
    N2 C14 C13 . . 109.4(2) ?
    N2 C14 H14A . . 109.8 ?
    C13 C14 H14A . . 109.8 ?
    N2 C14 H14B . . 109.8 ?
    C13 C14 H14B . . 109.8 ?
    H14A C14 H14B . . 108.2 ?
    N2 C15 C16 . . 122.8(2) ?
    N2 C15 C20 . . 118.6(2) ?
    C16 C15 C20 . . 118.6(2) ?
    C17 C16 C15 . . 120.2(2) ?
    C17 C16 H16 . . 119.9 ?
    C15 C16 H16 . . 119.9 ?
    C16 C17 C18 . . 120.1(3) ?
    C16 C17 H17 . . 119.9 ?
    C18 C17 H17 . . 119.9 ?
    C17 C18 C19 . . 120.5(3) ?
    C17 C18 S . . 120.3(2) ?
    C19 C18 S . . 119.0(2) ?
    C20 C19 C18 . . 119.5(2) ?
    C20 C19 H19 . . 120.3 ?
    C18 C19 H19 . . 120.3 ?
    C19 C20 C15 . . 121.0(3) ?
    C19 C20 H20 . . 119.5 ?
    C15 C20 H20 . . 119.5 ?
    S C21 H21A . . 109.5 ?
    S C21 H21B . . 109.5 ?
    H21A C21 H21B . . 109.5 ?
    S C21 H21C . . 109.5 ?
    H21A C21 H21C . . 109.5 ?
    H21B C21 H21C . . 109.5 ?
    C1 N1 C12 . . 108.7(3) ?
    C1 N1 C13 . . 124.1(3) ?
    C12 N1 C13 . . 125.8(3) ?
    C15 N2 C14 . . 122.4(2) ?
    C15 N2 H1N2 . . 115(2) ?
    C14 N2 H1N2 . . 118(2) ?
    O1 S O2 . . 117.85(15) ?
    O1 S C18 . . 109.12(14) ?
    O2 S C18 . . 107.56(13) ?
    O1 S C21 . . 108.10(16) ?
    O2 S C21 . . 107.20(14) ?
    C18 S C21 . . 106.46(14) ?
loop_
    _geom_torsion_atom_site_label_1
    _geom_torsion_atom_site_label_2
    _geom_torsion_atom_site_label_3
    _geom_torsion_atom_site_label_4
    _geom_torsion_site_symmetry_1
    _geom_torsion_site_symmetry_2
    _geom_torsion_site_symmetry_3
    _geom_torsion_site_symmetry_4
    _geom_torsion
    _geom_torsion_publ_flag
    N1 C1 C2 C3 . . . . 179.1(3) ?
    C6 C1 C2 C3 . . . . -0.1(5) ?
    C1 C2 C3 C4 . . . . -0.5(5) ?
    C2 C3 C4 C5 . . . . 0.7(6) ?
    C3 C4 C5 C6 . . . . -0.2(5) ?
    C4 C5 C6 C1 . . . . -0.4(5) ?
    C4 C5 C6 C7 . . . . -179.7(3) ?
    C2 C1 C6 C5 . . . . 0.5(4) ?
    N1 C1 C6 C5 . . . . -178.8(3) ?
    C2 C1 C6 C7 . . . . -180.0(3) ?
    N1 C1 C6 C7 . . . . 0.7(3) ?
    C5 C6 C7 C8 . . . . -0.7(6) ?
    C1 C6 C7 C8 . . . . 179.9(3) ?
    C5 C6 C7 C12 . . . . 178.8(3) ?
    C1 C6 C7 C12 . . . . -0.6(3) ?
    C12 C7 C8 C9 . . . . -0.8(5) ?
    C6 C7 C8 C9 . . . . 178.7(4) ?
    C7 C8 C9 C10 . . . . 0.0(5) ?
    C8 C9 C10 C11 . . . . 0.3(6) ?
    C9 C10 C11 C12 . . . . 0.1(5) ?
    C10 C11 C12 N1 . . . . -179.2(3) ?
    C10 C11 C12 C7 . . . . -0.9(5) ?
    C8 C7 C12 N1 . . . . 179.9(3) ?
    C6 C7 C12 N1 . . . . 0.2(3) ?
    C8 C7 C12 C11 . . . . 1.2(5) ?
    C6 C7 C12 C11 . . . . -178.4(3) ?
    N1 C13 C14 N2 . . . . -177.6(2) ?
    N2 C15 C16 C17 . . . . 178.8(3) ?
    C20 C15 C16 C17 . . . . -2.3(4) ?
    C15 C16 C17 C18 . . . . -0.5(4) ?
    C16 C17 C18 C19 . . . . 2.8(4) ?
    C16 C17 C18 S . . . . -172.1(2) ?
    C17 C18 C19 C20 . . . . -2.2(4) ?
    S C18 C19 C20 . . . . 172.7(2) ?
    C18 C19 C20 C15 . . . . -0.6(4) ?
    N2 C15 C20 C19 . . . . -178.3(2) ?
    C16 C15 C20 C19 . . . . 2.8(4) ?
    C2 C1 N1 C12 . . . . -179.9(3) ?
    C6 C1 N1 C12 . . . . -0.6(3) ?
    C2 C1 N1 C13 . . . . 12.9(5) ?
    C6 C1 N1 C13 . . . . -167.8(3) ?
    C11 C12 N1 C1 . . . . 178.7(3) ?
    C7 C12 N1 C1 . . . . 0.2(3) ?
    C11 C12 N1 C13 . . . . -14.3(5) ?
    C7 C12 N1 C13 . . . . 167.2(3) ?
    C14 C13 N1 C1 . . . . 77.2(4) ?
    C14 C13 N1 C12 . . . . -87.8(3) ?
    C16 C15 N2 C14 . . . . -11.9(4) ?
    C20 C15 N2 C14 . . . . 169.2(2) ?
    C13 C14 N2 C15 . . . . 178.3(2) ?
    C17 C18 S O1 . . . . 10.9(3) ?
    C19 C18 S O1 . . . . -164.0(2) ?
    C17 C18 S O2 . . . . 139.8(2) ?
    C19 C18 S O2 . . . . -35.1(2) ?
    C17 C18 S C21 . . . . -105.5(2) ?
    C19 C18 S C21 . . . . 79.5(2) ?
loop_
    _geom_hbond_atom_site_label_D
    _geom_hbond_atom_site_label_H
    _geom_hbond_atom_site_label_A
    _geom_hbond_site_symmetry_A
    _geom_hbond_distance_DH
    _geom_hbond_distance_HA
    _geom_hbond_distance_DA
    _geom_hbond_angle_DHA
    N2 H1N2 O2 2_565 0.88(4) 2.16(4) 3.012(3) 164(3)
    C21 H21B O1 1_556 0.98 2.31 3.281(4) 170.9
_iucr_refine_instructions_details
;
TITL Lai-osu024 in Pna2(1)
CELL  0.77490  15.0613  21.9918   5.4371   90.000   90.000   90.000
ZERR     4.00   0.0028   0.0041   0.0010    0.000    0.000    0.000
LATT  -1
SYMM  - X, - Y, 1/2 + Z
SYMM  1/2 + X, 1/2 - Y,   Z
SYMM  1/2 - X, 1/2 + Y, 1/2 + Z
SFAC  C    H    N    O    S
DISP    S     0.14336    0.14733       643.42
DISP    O     0.01328    0.00733        32.03
DISP    N     0.00764    0.00400        17.46
DISP    C     0.00399    0.00196         8.55
UNIT  84   80   8    8    4
MERG   2
ACTA
FMAP   2
PLAN   -20
BOND
BOND $H
CONF
EQIV $1 -x, -y+1, z-1/2
HTAB C14 O2_$1
EQIV $2 x, y, z+1
HTAB C21 O1_$2
EQIV $3 -x, -y+1, z+1/2
HTAB N2 O2_$3
TEMP -123
L.S.   4
WGHT    0.044800    0.060400
FVAR       1.01649
C1    1    0.121352    0.822838    0.058066    11.00000    0.03505    0.02682 =
         0.03626    0.00065   -0.01042   -0.00851
C2    1    0.047694    0.847131    0.176361    11.00000    0.03632    0.03835 =
         0.04494    0.00004   -0.00926   -0.00620
AFIX  43
H2    2    0.021929    0.827628    0.314968    11.00000   -1.20000
AFIX   0
C3    1    0.013228    0.901046    0.083977    11.00000    0.04404    0.03319 =
         0.07467   -0.00634   -0.02024   -0.00182
AFIX  43
H3    2   -0.037411    0.918654    0.160001    11.00000   -1.20000
AFIX   0
C4    1    0.051411    0.929696   -0.117458    11.00000    0.05102    0.03139 =
         0.07935    0.01260   -0.03266   -0.00541
AFIX  43
H4    2    0.026763    0.966779   -0.175508    11.00000   -1.20000
AFIX   0
C5    1    0.124300    0.905450   -0.234852    11.00000    0.05110    0.03804 =
         0.05495    0.01986   -0.02677   -0.01960
AFIX  43
H5    2    0.149614    0.925472   -0.372886    11.00000   -1.20000
AFIX   0
C6    1    0.160699    0.850757   -0.147851    11.00000    0.03957    0.03184 =
         0.03653    0.00598   -0.01230   -0.01436
C7    1    0.234719    0.813243   -0.221309    11.00000    0.03979    0.03627 =
         0.03004    0.00448   -0.00818   -0.01858
C8    1    0.298172    0.816551   -0.408618    11.00000    0.04996    0.04848 =
         0.03361    0.00296   -0.00344   -0.02601
AFIX  43
H8    2    0.296728    0.849001   -0.523886    11.00000   -1.20000
AFIX   0
C9    1    0.362725    0.772435   -0.424679    11.00000    0.05197    0.05485 =
         0.04376   -0.01033    0.01386   -0.02532
AFIX  43
H9    2    0.405945    0.774563   -0.551648    11.00000   -1.20000
AFIX   0
C10   1    0.365286    0.724355   -0.255279    11.00000    0.04498    0.04620 =
         0.05688   -0.01159    0.01062   -0.01371
AFIX  43
H10   2    0.410579    0.694490   -0.269241    11.00000   -1.20000
AFIX   0
C11   1    0.303120    0.719401   -0.067557    11.00000    0.04159    0.03179 =
         0.04770   -0.00270    0.00130   -0.00996
AFIX  43
H11   2    0.304962    0.686879    0.047331    11.00000   -1.20000
AFIX   0
C12   1    0.237898    0.764305   -0.055339    11.00000    0.03519    0.02958 =
         0.03029    0.00134   -0.00205   -0.01444
C13   1    0.138886    0.723891    0.284033    11.00000    0.03465    0.03235 =
         0.03144    0.00712   -0.00424   -0.00752
AFIX  23
H13A  2    0.113591    0.743290    0.432652    11.00000   -1.20000
H13B  2    0.189795    0.698407    0.335431    11.00000   -1.20000
AFIX   0
C14   1    0.068681    0.684184    0.161678    11.00000    0.02958    0.02722 =
         0.02400    0.00330   -0.00007   -0.00297
AFIX  23
H14A  2    0.018795    0.709805    0.104073    11.00000   -1.20000
H14B  2    0.094612    0.663270    0.017324    11.00000   -1.20000
AFIX   0
C15   1   -0.028877    0.598548    0.279934    11.00000    0.02186    0.02270 =
         0.02168   -0.00062    0.00247    0.00217
C16   1   -0.080944    0.603061    0.066102    11.00000    0.02738    0.02478 =
         0.02440    0.00486    0.00087    0.00070
AFIX  43
H16   2   -0.072194    0.636022   -0.044204    11.00000   -1.20000
AFIX   0
C17   1   -0.145003    0.559561    0.015763    11.00000    0.02415    0.02931 =
         0.02040   -0.00075   -0.00082    0.00392
AFIX  43
H17   2   -0.180352    0.562930   -0.128302    11.00000   -1.20000
AFIX   0
C18   1   -0.157637    0.510939    0.175933    11.00000    0.02213    0.02550 =
         0.02171   -0.00115    0.00320    0.00033
C19   1   -0.108870    0.506822    0.393315    11.00000    0.02600    0.02737 =
         0.02058    0.00294    0.00360    0.00195
AFIX  43
H19   2   -0.119190    0.474338    0.504885    11.00000   -1.20000
AFIX   0
C20   1   -0.045642    0.550204    0.445003    11.00000    0.02317    0.02764 =
         0.01976    0.00147   -0.00139    0.00212
AFIX  43
H20   2   -0.012791    0.547617    0.593792    11.00000   -1.20000
AFIX   0
C21   1   -0.325631    0.460304    0.271015    11.00000    0.02141    0.04078 =
         0.03057   -0.00239    0.00320   -0.00273
AFIX 137
H21A  2   -0.353173    0.499457    0.231170    11.00000   -1.50000
H21B  2   -0.310566    0.459273    0.446312    11.00000   -1.50000
H21C  2   -0.367255    0.427332    0.233513    11.00000   -1.50000
AFIX   0
N1    3    0.169091    0.770459    0.113983    11.00000    0.03426    0.02855 =
         0.03202    0.00599   -0.00187   -0.00617
N2    3    0.036380    0.639490    0.337288    11.00000    0.02582    0.02750 =
         0.02662    0.00577   -0.00409   -0.00266
H1N2  2    0.071561    0.628307    0.457509    11.00000    0.03327
O1    4   -0.252015    0.456687   -0.161322    11.00000    0.04635    0.04752 =
         0.02137   -0.00183   -0.00127   -0.01479
O2    4   -0.186858    0.394973    0.174625    11.00000    0.03493    0.02608 =
         0.04144   -0.00094    0.00669   -0.00124
S     5   -0.228473    0.451057    0.095115    11.00000    0.02553    0.02849 =
         0.02100   -0.00225    0.00261   -0.00314
HKLF 4
REM  Lai-osu024 in Pna2(1)
REM R1 =  0.0447 for    3950 Fo > 4sig(Fo)  and  0.0521 for all    4447 data
REM    240 parameters refined using      1 restraints
END
;
