# Supplementary material for: N-[2-(9H-Carbazol-9-yl)eth­yl]-4-(methyl­sulfon­yl)aniline
Source: Acta Crystallogr Sect E Struct Rep Online. 2014 Feb 22;70(Pt 3):o332. doi: 10.1107/S1600536814003614 (PMC3998381; doi:10.1107/S1600536814003614)
Supplement: Supplementary file 2 [file e-70-0o332-Isup2.hkl]

#
# h,k,l, Fc-squared, Fo-squared, sigma(Fo-squared), status flag
#
data_I
_shelx_title ' Lai-osu024 in Pna2(1)'
_shelx_refln_list_code          4
_shelx_F_calc_maximum      102.21
_exptl_crystal_F_000       768.00
_reflns_d_resolution_high  0.7496

loop_
 _space_group_symop_operation_xyz
 'x, y, z'
 '-x, -y, z+1/2'
 'x+1/2, -y+1/2, z'
 '-x+1/2, y+1/2, z+1/2'

_cell_length_a    15.0613
_cell_length_b    21.9918
_cell_length_c     5.4371
_cell_angle_alpha  90.000
_cell_angle_beta   90.000
_cell_angle_gamma  90.000

_shelx_F_squared_multiplier     1.000

loop_
 _refln_index_h
 _refln_index_k
 _refln_index_l
 _refln_F_squared_calc
 _refln_F_squared_meas
 _refln_F_squared_sigma
 _refln_observed_status
   2   0  -7          3.65         -4.74         6.36 o
   0   1  -7         97.30        137.99        17.46 o
   1   1  -7         76.71         86.39        11.75 o
   2   1  -7          5.97          4.67         4.83 o
   3   1  -7        121.56        170.08        29.26 o
   1   2  -7         34.37         40.70         6.98 o
   2   2  -7          3.17          1.67         6.26 o
   3   2  -7          7.12         11.82         6.93 o
   0   3  -7        273.87        333.90        36.51 o
   1   3  -7         70.25         66.93         8.33 o
   2   3  -7        103.29        111.40        10.24 o
   3   3  -7        101.07        100.94        16.05 o
   1   4  -7          9.50         14.21         5.26 o
   2   4  -7         12.97          5.31         4.97 o
   3   4  -7          5.15          0.61         5.02 o
   0   5  -7        192.62        217.45        25.88 o
   1   5  -7         15.34         16.28         5.27 o
   2   5  -7        151.08        170.00        22.05 o
   3   5  -7         10.28         15.14         8.04 o
   1   6  -7        119.08        107.77        11.52 o
   2   6  -7         29.50         29.43         6.28 o
   0   7  -7        503.35        534.39        60.02 o
   1   7  -7         41.36         55.23         7.61 o
   2   0  -6        271.54        276.46        30.72 o
   4   0  -6        374.77        354.36        50.23 o
   6   0  -6        116.74        130.32        17.45 o
   8   0  -6        136.66        119.31        17.08 o
  10   0  -6         68.74         93.86        13.39 o
   1   1  -6          3.46          7.05         4.77 o
   2   1  -6         96.23        105.76        10.72 o
   3   1  -6         88.55         72.26         8.59 o
   4   1  -6         66.23         64.08         8.09 o
   5   1  -6         59.93         64.18         7.78 o
   6   1  -6         61.29         60.73         7.46 o
   7   1  -6        358.12        383.44        29.68 o
   8   1  -6         50.29         53.73         7.79 o
   9   1  -6        219.46        214.24        37.75 o
  10   1  -6         52.35         55.16         7.53 o
  11   1  -6        193.43        232.75        40.58 o
   0   2  -6         34.11         26.36        11.04 o
   1   2  -6         23.69         20.06         6.64 o
   2   2  -6         57.11         46.79         9.20 o
   3   2  -6        122.09        133.26        11.61 o
   4   2  -6        157.21        165.17        24.37 o
   5   2  -6         87.24         84.41        11.73 o
   6   2  -6        125.38        109.24        14.54 o
   7   2  -6         28.14         22.10         7.07 o
   8   2  -6         29.36         27.18         5.70 o
   9   2  -6          7.96         11.73         5.00 o
  10   2  -6         12.52         14.96         4.78 o
  11   2  -6         45.04         52.00        19.26 o
   1   3  -6         40.22         48.73         6.70 o
   2   3  -6         24.47         19.11         5.40 o
   3   3  -6         51.08         49.80         6.89 o
   4   3  -6         93.81        100.15         9.30 o
   5   3  -6         51.79         60.15         7.51 o
   6   3  -6         22.07         18.59         5.67 o
   7   3  -6        257.87        254.50        22.35 o
   8   3  -6        267.40        270.59        23.26 o
   9   3  -6        180.73        209.92        47.63 o
  10   3  -6        172.01        185.92        14.98 o
  11   3  -6         60.22         25.66        18.29 o
   0   4  -6        273.02        233.60        28.70 o
   1   4  -6        311.36        345.59        27.04 o
   2   4  -6         79.89         73.51         8.79 o
   3   4  -6        253.82        261.18        22.79 o
   4   4  -6          7.94          5.18         5.15 o
   5   4  -6         19.99         30.37         5.64 o
   6   4  -6          1.20          6.12         4.72 o
   7   4  -6         60.94         49.37         7.32 o
   8   4  -6         17.48         18.01         5.18 o
   9   4  -6         14.60         16.28         4.95 o
  10   4  -6         18.76         20.36         5.26 o
   1   5  -6         11.47          7.39         4.90 o
   2   5  -6        157.77        150.80        14.77 o
   3   5  -6          3.33          1.45         4.66 o
   4   5  -6        142.88        155.93        14.17 o
   5   5  -6         52.69         54.58         7.25 o
   6   5  -6        226.72        219.64        18.72 o
   7   5  -6         12.24         13.47         4.93 o
   8   5  -6         23.07         21.23         5.90 o
   9   5  -6         35.76         29.67         6.54 o
  10   5  -6        150.66        147.91        12.06 o
   0   6  -6        399.49        367.72        60.39 o
   1   6  -6        194.04        227.88        19.63 o
   2   6  -6         17.03         22.32         6.12 o
   3   6  -6         37.57         56.93         7.67 o
   4   6  -6         15.28         16.78         5.17 o
   5   6  -6         28.70         35.84         5.95 o
   6   6  -6          8.48          2.76         4.98 o
   7   6  -6          2.87          4.99         5.67 o
   8   6  -6         50.48         52.66         6.55 o
   9   6  -6          8.38         -2.33         4.31 o
  10   6  -6         96.35         79.49         7.66 o
   1   7  -6         11.64         12.58         5.11 o
   2   7  -6         36.15         48.89         6.99 o
   3   7  -6         33.18         37.50         7.28 o
   4   7  -6         52.47         52.30         7.36 o
   5   7  -6         33.80         34.54         6.06 o
   6   7  -6         39.41         43.53         6.98 o
   7   7  -6         23.06         30.86         6.59 o
   8   7  -6         79.85         86.48        12.20 o
   9   7  -6         23.64         27.92         6.20 o
  10   7  -6        160.86        183.77        17.00 o
   0   8  -6        155.40        189.88        31.74 o
   1   8  -6        210.10        198.50        17.25 o
   2   8  -6        119.64        116.87        11.65 o
   3   8  -6         32.20         28.72         6.00 o
   4   8  -6        177.21        171.45        16.37 o
   5   8  -6          4.09         -1.45         4.56 o
   6   8  -6         25.08         24.19         5.71 o
   7   8  -6         13.37         13.45         4.65 o
   8   8  -6          4.38          9.23         4.93 o
   9   8  -6          9.83          8.54         4.22 o
   1   9  -6         45.38         54.00         8.52 o
   2   9  -6          0.15          0.68         4.74 o
   3   9  -6         83.77         63.22         8.36 o
   4   9  -6         26.94         24.35         5.87 o
   5   9  -6        327.83        312.16        56.30 o
   6   9  -6         31.59         23.18         5.66 o
   7   9  -6        172.27        181.93        15.11 o
   8   9  -6         87.35         84.09         7.58 o
   9   9  -6         38.80         35.65         5.74 o
   0  10  -6         56.73         56.63        11.10 o
   1  10  -6          9.05          7.69         4.95 o
   2  10  -6        230.65        230.51        20.16 o
   3  10  -6          0.50          3.09         4.72 o
   4  10  -6         70.83         66.21         8.31 o
   5  10  -6          5.11          2.80         4.78 o
   6  10  -6         50.84         56.71         8.01 o
   7  10  -6          2.35         -0.46         3.94 o
   8  10  -6         12.52         17.18         4.65 o
   1  11  -6          8.89         14.47         5.36 o
   2  11  -6         21.11         17.30         5.71 o
   3  11  -6         21.51         30.67         5.83 o
   4  11  -6         33.59         30.51         5.91 o
   5  11  -6         28.30         27.30         6.16 o
   6  11  -6          6.04          5.00         4.18 o
   7  11  -6         57.31         62.35         7.33 o
   8  11  -6         28.77         29.86         5.11 o
   0  12  -6        174.90        182.64        34.16 o
   1  12  -6        243.35        249.88        20.80 o
   2  12  -6         65.74         54.75         9.29 o
   3  12  -6         23.83         26.22         6.13 o
   4  12  -6         20.09         19.96         5.29 o
   5  12  -6         11.56          8.15         4.60 o
   6  12  -6          0.18         -0.29         4.21 o
   7  12  -6         18.56         11.89         4.42 o
   1  13  -6          8.68          7.87         4.88 o
   2  13  -6          9.02         10.35         6.35 o
   3  13  -6          3.63          6.45         4.73 o
   4  13  -6         39.59         35.79         6.27 o
   5  13  -6         59.47         55.01        11.53 o
   6  13  -6         26.18         34.67         7.01 o
   1  14  -6         87.48         84.34        20.21 o
   2  14  -6          0.05          5.48        14.61 o
   3  14  -6         97.22         99.37        12.29 o
   4  14  -6         32.79         31.77         8.98 o
   5  14  -6          2.14         11.57         6.81 o
   1  15  -6         17.94          9.15         7.00 o
   2  15  -6         19.16         34.92        11.69 o
   3  15  -6         26.36         28.23        12.34 o
   0  16  -6         21.40         34.90        13.34 o
   1  16  -6          0.11         -3.83         9.12 o
   2  16  -6         31.05         33.79        12.29 o
   2   0  -5        309.55        303.98        34.27 o
   4   0  -5        811.60        808.06        75.30 o
   6   0  -5        923.70        818.80        93.96 o
   8   0  -5        712.34        651.75        75.96 o
  10   0  -5        303.81        306.90        39.46 o
  12   0  -5        244.19        260.71        32.51 o
  14   0  -5        163.03        191.74        24.49 o
   0   1  -5        193.34        248.80        25.51 o
   1   1  -5        216.44        220.76        16.12 o
   2   1  -5        146.52        180.25        12.96 o
   3   1  -5        310.04        317.60        23.52 o
   4   1  -5        154.08        144.53        11.36 o
   5   1  -5        762.80        677.79        75.59 o
   6   1  -5        191.14        183.13        16.82 o
   7   1  -5         22.23         16.79         4.39 o
   8   1  -5         13.50          9.28         5.46 o
   9   1  -5         68.39         59.47        15.04 o
  10   1  -5         45.49         35.03         7.66 o
  11   1  -5         30.13         27.93         6.99 o
  12   1  -5         13.03          9.59         6.23 o
  13   1  -5         14.58         20.42         6.85 o
  14   1  -5         18.01         15.12         6.76 o
   1   2  -5         16.50         12.65         4.51 o
   2   2  -5         19.00         23.19         4.99 o
   3   2  -5         94.35         95.01        12.51 o
   4   2  -5         97.30        116.75        10.18 o
   5   2  -5         23.31         16.79         4.45 o
   6   2  -5        131.79        150.85        15.37 o
   7   2  -5         20.90         15.10         4.59 o
   8   2  -5        140.92        147.36        13.45 o
   9   2  -5        109.23         93.67        11.89 o
  10   2  -5        275.51        297.32        29.78 o
  11   2  -5         71.53         82.81        11.53 o
  12   2  -5         85.01         86.43        13.60 o
  13   2  -5        129.90        108.66        18.11 o
  14   2  -5         83.54        106.39        12.60 o
   0   3  -5        508.35        476.17       124.59 o
   1   3  -5        194.20        189.20        16.61 o
   2   3  -5        549.16        533.99        40.10 o
   3   3  -5        733.78        656.45        46.89 o
   4   3  -5          5.26          4.56         4.00 o
   5   3  -5        283.52        262.53        21.56 o
   6   3  -5         14.33         11.73         4.43 o
   7   3  -5         27.18         24.35         5.08 o
   8   3  -5        168.36        153.07        15.53 o
   9   3  -5         11.12          7.24         5.95 o
  10   3  -5         30.69         31.62         7.02 o
  11   3  -5         28.42         24.50         6.13 o
  12   3  -5          0.57         -5.27         5.58 o
  13   3  -5         34.35         32.41         7.61 o
  14   3  -5         31.56         31.74         9.10 o
   1   4  -5        256.13        321.43        32.94 o
   2   4  -5        318.68        341.89        35.65 o
   3   4  -5          8.58          5.14         4.00 o
   4   4  -5         73.85         73.86         8.21 o
   5   4  -5         70.46         72.78         8.12 o
   6   4  -5        150.27        169.61        18.52 o
   7   4  -5         49.76         58.07         6.63 o
   8   4  -5        123.56        127.26        10.88 o
   9   4  -5        286.37        322.05        54.45 o
  10   4  -5         17.79         19.09         6.02 o
  11   4  -5        544.67        552.63        44.26 o
  12   4  -5         19.20         17.87         6.68 o
  13   4  -5        276.68        295.75        26.78 o
  14   4  -5          2.77         -3.07         7.81 o
   0   5  -5        452.31        424.86        48.21 o
   1   5  -5         79.42         74.51         8.39 o
   2   5  -5       1019.75        954.48        74.02 o
   3   5  -5         16.95         13.92         4.26 o
   4   5  -5         38.70         28.55         5.51 o
   5   5  -5         34.34         27.28         5.34 o
   6   5  -5         57.31         68.76        11.32 o
   7   5  -5         10.08         14.04         4.41 o
   8   5  -5        279.68        249.02        35.42 o
   9   5  -5         95.72         94.37        12.36 o
  10   5  -5          4.58          0.06         4.47 o
  11   5  -5         39.89         50.48         6.88 o
  12   5  -5        159.94        179.18        17.51 o
  13   5  -5         33.57         50.27        10.92 o
  14   5  -5         26.04         23.15         8.32 o
   1   6  -5        262.25        235.83        21.89 o
   2   6  -5         63.40         70.54        10.43 o
   3   6  -5        138.32        148.92        13.89 o
   4   6  -5         32.92         38.22         5.80 o
   5   6  -5        217.21        233.60        18.14 o
   6   6  -5         72.12         61.75         6.88 o
   7   6  -5        252.86        262.34        26.35 o
   8   6  -5         99.86         72.91         9.18 o
   9   6  -5         94.84        101.05         8.71 o
  10   6  -5         45.69         41.70         6.53 o
  11   6  -5        201.60        194.07        25.96 o
  12   6  -5         21.52         19.16         6.34 o
  13   6  -5         54.73         44.06        14.43 o
   0   7  -5       2105.57       2460.55       323.50 o
   1   7  -5         95.24         98.82         9.35 o
   2   7  -5        331.83        289.45        26.22 o
   3   7  -5         28.24         23.80         5.64 o
   4   7  -5        339.72        328.21        28.50 o
   5   7  -5        241.90        256.69        27.35 o
   6   7  -5         58.76         51.74         6.23 o
   7   7  -5          3.24         -1.23         4.30 o
   8   7  -5         60.43         45.24         8.77 o
   9   7  -5         11.90         10.26         4.14 o
  10   7  -5         15.50          6.82         4.63 o
  11   7  -5          1.72          2.46         6.40 o
  12   7  -5        140.17        173.85        13.71 o
  13   7  -5         39.55         33.33         9.62 o
   1   8  -5        171.49        186.28        14.41 o
   2   8  -5        113.01         87.76        15.62 o
   3   8  -5        166.89        175.23        20.61 o
   4   8  -5         64.82         69.18         7.28 o
   5   8  -5          2.61          1.40         4.11 o
   6   8  -5         33.19         35.39         5.46 o
   7   8  -5         46.91         48.10         6.36 o
   8   8  -5        151.76        157.84        12.55 o
   9   8  -5        190.19        174.25        15.12 o
  10   8  -5        107.86         95.59         9.04 o
  11   8  -5         84.88         72.32         8.71 o
  12   8  -5        130.61        132.64        11.43 o
  13   8  -5         42.14         29.51        12.29 o
   0   9  -5        229.68        273.19        84.62 o
   1   9  -5        828.86        833.59        68.37 o
   2   9  -5          8.90          7.01         4.24 o
   3   9  -5        100.48         84.42         8.53 o
   4   9  -5         54.39         44.26         5.81 o
   5   9  -5         24.68         25.41         5.96 o
   6   9  -5          1.63          1.40         3.86 o
   7   9  -5        144.63        128.48        15.59 o
   8   9  -5         11.29         14.06         4.70 o
   9   9  -5        111.18        133.90        11.51 o
  10   9  -5         19.90         27.25         4.89 o
  11   9  -5        102.67        112.23        14.09 o
  12   9  -5          0.01         -1.96         4.75 o
  13   9  -5         11.72         18.51         7.42 o
   1  10  -5         34.99         36.73         5.85 o
   2  10  -5         13.08         12.76         4.38 o
   3  10  -5         80.13         72.46         7.61 o
   4  10  -5        173.51        187.72        14.75 o
   5  10  -5          1.21          1.36         3.91 o
   6  10  -5        148.52        154.26        15.08 o
   7  10  -5         27.28         33.75         6.52 o
   8  10  -5        274.50        286.34        22.20 o
   9  10  -5          6.23         -5.20         5.20 o
  10  10  -5        159.76        149.22        13.19 o
  11  10  -5          7.99         -0.17         4.13 o
  12  10  -5         43.87         39.74        13.07 o
   0  11  -5         95.03         97.18        14.77 o
   1  11  -5        641.54        656.01        54.83 o
   2  11  -5         26.99         27.29         5.25 o
   3  11  -5        660.53        668.86        44.48 o
   4  11  -5         77.38         93.27         8.32 o
   5  11  -5         16.68         22.81         4.38 o
   6  11  -5         36.45         33.12         5.14 o
   7  11  -5        112.75        108.30         9.09 o
   8  11  -5          1.60         -2.00         3.59 o
   9  11  -5         80.56         95.83         9.08 o
  10  11  -5         13.11         20.40         4.78 o
  11  11  -5          2.48          1.46         4.11 o
  12  11  -5          6.11         10.24         4.45 o
   1  12  -5         13.37         14.60         4.98 o
   2  12  -5         12.76         15.36         4.53 o
   3  12  -5         82.48         92.81         9.24 o
   4  12  -5         72.04         79.27         8.24 o
   5  12  -5         86.41         82.52        10.44 o
   6  12  -5         27.92         31.50         5.38 o
   7  12  -5         27.52         27.80         5.19 o
   8  12  -5        242.42        264.48        19.88 o
   9  12  -5         13.35         12.21         5.34 o
  10  12  -5        111.32        106.26        22.10 o
  11  12  -5         56.97         55.80         8.57 o
   0  13  -5        134.79        146.84        24.00 o
   1  13  -5        234.37        259.90        26.39 o
   2  13  -5         42.02         45.21         6.72 o
   3  13  -5         24.45         18.03         4.76 o
   4  13  -5        166.99        168.16        13.55 o
   5  13  -5         63.76         64.57         7.73 o
   6  13  -5          7.91          7.52         6.19 o
   7  13  -5         85.55         74.77         8.03 o
   8  13  -5         22.73         33.54         6.46 o
   9  13  -5         53.86         56.44        10.24 o
  10  13  -5         45.67         42.63         8.81 o
  11  13  -5         56.26         29.54        11.56 o
   1  14  -5         13.81         11.47         5.22 o
   2  14  -5        105.89        115.75        11.13 o
   3  14  -5          0.18         -1.85         5.77 o
   4  14  -5         42.35         53.47         8.76 o
   5  14  -5         40.57         26.96         7.68 o
   6  14  -5          6.33          8.34         4.99 o
   7  14  -5        142.46        138.68        13.73 o
   8  14  -5         11.05          7.20         6.30 o
   9  14  -5        104.26        107.91        11.40 o
  10  14  -5         86.57         89.08        11.70 o
   0  15  -5        290.57        266.89        44.54 o
   1  15  -5         31.40         27.02         9.50 o
   2  15  -5        373.45        428.01        50.03 o
   3  15  -5         13.66         15.42         7.59 o
   4  15  -5        295.92        296.45        27.58 o
   5  15  -5          7.18          2.96         6.90 o
   6  15  -5        100.56        119.41        13.56 o
   7  15  -5         12.69         11.16         6.84 o
   8  15  -5         18.68         11.11         5.38 o
   9  15  -5         13.12         10.94         5.59 o
  10  15  -5         15.86          2.77         6.60 o
   1  16  -5        129.20        138.23        14.19 o
   2  16  -5         40.05         55.95        10.08 o
   3  16  -5         12.64          6.11         9.14 o
   4  16  -5         66.50         70.36        11.29 o
   5  16  -5        111.95         97.76        12.78 o
   6  16  -5          6.56          5.01         7.98 o
   7  16  -5         73.47         78.46        26.87 o
   8  16  -5         19.69         20.45         9.57 o
   9  16  -5        187.05        191.10        30.44 o
   0  17  -5         36.65         30.71        10.58 o
   1  17  -5         15.53         17.40         5.46 o
   2  17  -5        162.23        169.02        16.26 o
   3  17  -5         84.10         70.02        10.75 o
   4  17  -5        120.47        141.33        16.44 o
   5  17  -5         97.95        112.24        20.35 o
   6  17  -5         71.27         86.13        18.35 o
   7  17  -5         15.00          7.74         7.86 o
   8  17  -5         55.29         84.78        28.33 o
   1  18  -5        242.56        267.63        29.41 o
   2  18  -5         47.01         51.37         7.94 o
   3  18  -5         19.04         20.03         6.82 o
   4  18  -5          3.22          2.78         5.71 o
   5  18  -5         43.19         29.86         7.58 o
   6  18  -5        160.83        104.13        18.64 o
   7  18  -5         43.51         33.36        18.55 o
   0  19  -5         15.17          2.78         7.07 o
   1  19  -5         88.82         86.02        10.51 o
   2  19  -5         39.88         33.32         6.69 o
   3  19  -5        157.12        194.39        19.00 o
   4  19  -5         25.39         19.50         8.84 o
   5  19  -5        193.16        232.09        50.46 o
   6  19  -5         46.69         57.85        20.69 o
   1  20  -5         37.93         32.73         6.80 o
   2  20  -5         71.80         69.54        17.77 o
   3  20  -5         11.36         11.70         6.24 o
   4  20  -5         64.35         62.82        11.72 o
   0  21  -5        168.04        170.72        27.96 o
   1  21  -5         60.98         73.76         9.44 o
   0   0  -4       2367.30       2327.86       259.74 o
   2   0  -4        612.86        557.46        64.66 o
   4   0  -4        838.76        795.31        70.88 o
   6   0  -4        330.04        283.65        33.18 o
   8   0  -4        994.72       1090.19       118.34 o
  10   0  -4         27.98         26.19        12.09 o
  12   0  -4         30.46         31.07        23.30 o
  14   0  -4         14.45         18.04        14.43 o
  16   0  -4         42.41         46.13        12.45 o
   1   1  -4         20.54         21.42         3.27 o
   2   1  -4        230.69        245.88        16.42 o
   3   1  -4        444.02        500.87        34.19 o
   4   1  -4         49.34         46.20         8.10 o
   5   1  -4        111.76        113.46        11.56 o
   6   1  -4        130.78        117.24        12.26 o
   7   1  -4        478.15        487.62        45.88 o
   8   1  -4        153.41        115.93        12.32 o
   9   1  -4        590.78        647.32        49.65 o
  10   1  -4        164.85        159.87        17.59 o
  11   1  -4        287.38        313.59        22.29 o
  12   1  -4          3.65         -2.08         5.44 o
  13   1  -4        114.72        119.10        13.59 o
  14   1  -4         34.08         38.43         7.78 o
  15   1  -4        107.14        138.91        17.25 o
  16   1  -4         44.34         40.65         8.25 o
   0   2  -4        291.77        281.34        35.58 o
   1   2  -4        238.49        262.40        15.01 o
   2   2  -4        688.30        659.97        45.69 o
   3   2  -4        306.04        341.60        22.74 o
   4   2  -4       1463.33       1390.75       107.44 o
   5   2  -4        835.76        780.13        77.65 o
   6   2  -4       1408.57       1147.04       114.19 o
   7   2  -4         91.05        102.15        10.30 o
   8   2  -4        515.48        431.71        35.22 o
   9   2  -4        459.81        428.16        40.68 o
  10   2  -4          3.45          5.81         5.31 o
  11   2  -4         45.88         56.44         6.78 o
  12   2  -4        103.35        116.11        17.45 o
  13   2  -4         19.18         23.43         6.87 o
  14   2  -4          6.76         13.79         6.17 o
  15   2  -4         33.13         24.91         6.71 o
  16   2  -4          6.00          0.77         7.93 o
   1   3  -4        141.71        141.35         9.58 o
   2   3  -4        141.76        146.49        11.88 o
   3   3  -4        206.79        224.55        15.29 o
   4   3  -4         72.80         85.30         7.04 o
   5   3  -4         18.26         20.62         4.42 o
   6   3  -4        475.34        495.12        38.96 o
   7   3  -4         50.76         31.91         6.38 o
   8   3  -4         91.30         92.67        11.81 o
   9   3  -4        246.08        255.88        24.24 o
  10   3  -4        572.42        523.37        63.07 o
  11   3  -4         11.25         14.53         4.90 o
  12   3  -4        318.14        344.76        30.23 o
  13   3  -4        148.83        194.09        27.76 o
  14   3  -4         93.14         63.87        14.06 o
  15   3  -4        132.66        163.61        14.96 o
  16   3  -4        140.61        131.78        13.81 o
   0   4  -4        136.24        157.09        17.38 o
   1   4  -4       2051.18       1956.45       127.50 o
   2   4  -4        349.66        344.22        22.97 o
   3   4  -4        795.66        763.51        48.86 o
   4   4  -4          3.69          3.52         3.01 o
   5   4  -4        243.43        233.09        19.96 o
   6   4  -4         82.01         73.78         8.78 o
   7   4  -4        217.72        200.42        22.53 o
   8   4  -4         55.51         59.17         7.84 o
   9   4  -4        227.80        159.57        18.93 o
  10   4  -4         21.50         18.70         5.00 o
  11   4  -4         43.83         40.94         6.05 o
  12   4  -4          2.14          6.96         5.50 o
  13   4  -4         50.59         63.44         8.76 o
  14   4  -4         39.33         43.28        12.07 o
  15   4  -4         75.94        101.62        17.69 o
  16   4  -4         68.44         71.46        11.18 o
   1   5  -4        315.06        385.70        25.00 o
   2   5  -4        157.07        146.25         9.38 o
   3   5  -4        129.34        128.39         9.52 o
   4   5  -4        370.27        398.58        34.71 o
   5   5  -4        257.82        247.71        20.00 o
   6   5  -4        469.68        506.60        39.77 o
   7   5  -4          5.54          2.34         4.50 o
   8   5  -4        235.79        318.49        28.59 o
   9   5  -4         35.36         22.70         5.72 o
  10   5  -4         86.35         78.55         8.70 o
  11   5  -4         18.13         11.93         4.77 o
  12   5  -4        290.39        279.39        22.87 o
  13   5  -4         47.81         49.84         8.06 o
  14   5  -4         75.10         64.98         9.11 o
  15   5  -4         66.79        103.10        10.48 o
  16   5  -4         60.24         68.02         9.78 o
   0   6  -4        204.52        223.34        28.37 o
   1   6  -4        809.28        685.17        57.85 o
   2   6  -4        391.27        394.91        24.72 o
   3   6  -4       1041.31        980.51        64.21 o
   4   6  -4        374.85        391.08        29.58 o
   5   6  -4        972.35        862.89        65.46 o
   6   6  -4         20.94         17.47         5.20 o
   7   6  -4        581.74        554.37        42.32 o
   8   6  -4         24.05         20.59         5.70 o
   9   6  -4        104.40        119.52        10.26 o
  10   6  -4         39.53         30.91         5.47 o
  11   6  -4        155.11        152.33        21.93 o
  12   6  -4         75.54         76.80         7.96 o
  13   6  -4         95.19         84.98        14.26 o
  14   6  -4         60.68         46.76        13.33 o
  15   6  -4         50.30         55.25         8.51 o
  16   6  -4         32.73         29.35         9.44 o
   1   7  -4        107.96         94.83         7.88 o
   2   7  -4        257.91        248.69        15.04 o
   3   7  -4        858.02        812.61        49.24 o
   4   7  -4         36.12         36.61         4.82 o
   5   7  -4         69.67         69.82         9.54 o
   6   7  -4         67.95         84.47         8.47 o
   7   7  -4        138.63        169.05        14.42 o
   8   7  -4        186.10        225.80        18.21 o
   9   7  -4        227.44        205.80        16.56 o
  10   7  -4        203.92        196.98        17.31 o
  11   7  -4         36.17         27.21         5.64 o
  12   7  -4        276.65        306.40        34.63 o
  13   7  -4        247.32        228.38        19.66 o
  14   7  -4        118.00        112.95        16.90 o
  15   7  -4          5.26          4.40         5.58 o
  16   7  -4        103.71        120.87        23.73 o
   0   8  -4        711.88        676.92        95.74 o
   1   8  -4       1013.29        895.93        63.92 o
   2   8  -4       1784.02       1795.92       109.07 o
   3   8  -4         99.31        121.65         8.28 o
   4   8  -4        530.66        527.94        35.28 o
   5   8  -4        461.62        432.82        34.26 o
   6   8  -4        321.52        336.51        27.99 o
   7   8  -4        213.80        181.15        16.03 o
   8   8  -4        291.11        263.28        28.28 o
   9   8  -4         83.99         80.19        12.44 o
  10   8  -4          1.66         -2.36         4.21 o
  11   8  -4         30.36         30.83         5.66 o
  12   8  -4         37.20         36.61         7.09 o
  13   8  -4         60.38         79.83        13.88 o
  14   8  -4         46.08         32.42         7.41 o
  15   8  -4         14.94          8.64         8.51 o
   1   9  -4         76.31         68.61         7.59 o
   2   9  -4        146.16        169.70        11.68 o
   3   9  -4         38.34         36.03         4.43 o
   4   9  -4        195.19        207.18        14.47 o
   5   9  -4        744.06        771.14        55.55 o
   6   9  -4        158.62        174.71        11.99 o
   7   9  -4        250.91        218.92        16.51 o
   8   9  -4         26.03         28.65         5.15 o
   9   9  -4        122.80         96.56         9.78 o
  10   9  -4         20.96         23.05         5.31 o
  11   9  -4         15.74          7.07         4.72 o
  12   9  -4         14.17         13.07         5.35 o
  13   9  -4        147.53        154.74        16.12 o
  14   9  -4         33.08         19.98         6.64 o
  15   9  -4        163.46        176.74        31.30 o
   0  10  -4        684.71        631.95        57.79 o
   1  10  -4        446.36        419.34        29.99 o
   2  10  -4       1326.85       1268.90        96.44 o
   3  10  -4         96.21         92.18         7.23 o
   4  10  -4        499.99        465.42        28.37 o
   5  10  -4        387.20        455.41        28.49 o
   6  10  -4        169.38        161.94        13.60 o
   7  10  -4         94.22         83.47        13.49 o
   8  10  -4        153.07        124.12        12.08 o
   9  10  -4        137.75        142.00        12.07 o
  10  10  -4        154.92        165.62        17.73 o
  11  10  -4         40.88         31.65         7.62 o
  12  10  -4         68.79         60.51         7.26 o
  13  10  -4          0.08          6.89         4.80 o
  14  10  -4          2.05          0.45         5.48 o
  15  10  -4          6.02          6.18         6.42 o
   1  11  -4        252.36        250.52        16.89 o
   2  11  -4        174.84        169.93        12.03 o
   3  11  -4        542.96        541.91        34.93 o
   4  11  -4          6.33          4.79         2.98 o
   5  11  -4        216.77        215.10        13.44 o
   6  11  -4         28.42         30.46         6.77 o
   7  11  -4         82.22         77.91         7.70 o
   8  11  -4         27.50         23.00         5.70 o
   9  11  -4        424.10        394.47        33.57 o
  10  11  -4         26.92         23.21         5.99 o
  11  11  -4        410.65        445.41        35.42 o
  12  11  -4         98.39         93.71        11.74 o
  13  11  -4        106.17        121.18        17.22 o
  14  11  -4          4.86         11.68         7.40 o
   0  12  -4        309.55        329.09        32.60 o
   1  12  -4        381.55        392.38        25.14 o
   2  12  -4        541.81        529.77        33.62 o
   3  12  -4        141.16        153.74        10.20 o
   4  12  -4        571.71        575.61        35.26 o
   5  12  -4       1142.80       1008.49        68.14 o
   6  12  -4        228.39        212.04        16.76 o
   7  12  -4         48.29         46.90         6.07 o
   8  12  -4        190.73        197.66        36.49 o
   9  12  -4         27.51         22.94         8.79 o
  10  12  -4        160.32        215.82        17.51 o
  11  12  -4         65.71         52.66         8.15 o
  12  12  -4         85.56         79.02        15.28 o
  13  12  -4          0.40         -0.83         5.03 o
  14  12  -4          5.26         15.36        10.14 o
   1  13  -4        111.59        125.97         8.72 o
   2  13  -4        283.97        300.99        19.18 o
   3  13  -4        207.77        198.54        13.74 o
   4  13  -4         90.46         91.04         7.84 o
   5  13  -4        189.61        180.19        13.39 o
   6  13  -4        680.60        704.55        46.39 o
   7  13  -4         97.81        107.97         9.07 o
   8  13  -4         91.95         87.84         8.55 o
   9  13  -4         98.74         80.72        15.02 o
  10  13  -4        181.55        230.10        19.47 o
  11  13  -4         54.95         47.79         7.98 o
  12  13  -4        165.58        169.86        16.85 o
  13  13  -4        166.31        146.65        24.11 o
  14  13  -4         19.55         16.25         6.73 o
   0  14  -4        285.36        316.15        25.48 o
   1  14  -4        780.32        810.15        47.56 o
   2  14  -4        158.84        155.76        10.48 o
   3  14  -4         99.44         97.08         7.88 o
   4  14  -4         87.11         76.53        10.34 o
   5  14  -4        165.06        203.48        17.67 o
   6  14  -4        128.81        123.90        15.48 o
   7  14  -4         59.95         65.85         8.42 o
   8  14  -4         73.31         60.33         8.26 o
   9  14  -4        101.23         86.44        10.39 o
  10  14  -4         33.28         30.20         6.41 o
  11  14  -4        121.55        109.78        12.12 o
  12  14  -4          1.88          5.50         5.74 o
  13  14  -4          5.69         -0.86         5.24 o
   1  15  -4         11.82         10.16         4.31 o
   2  15  -4        106.44        111.50        14.42 o
   3  15  -4         55.04         60.59         6.27 o
   4  15  -4         41.47         29.18         5.04 o
   5  15  -4         75.31         72.52        15.20 o
   6  15  -4         72.06         76.91        15.06 o
   7  15  -4         12.03         13.99         5.20 o
   8  15  -4        171.88        180.98        16.56 o
   9  15  -4         18.94         10.01         5.95 o
  10  15  -4        386.07        397.72        31.43 o
  11  15  -4         61.65         68.45        10.32 o
  12  15  -4        158.38        178.72        17.05 o
  13  15  -4        110.29         84.75        11.22 o
   0  16  -4        126.48        103.54        32.87 o
   1  16  -4        239.63        227.48        21.12 o
   2  16  -4        151.95        140.42        12.94 o
   3  16  -4        602.11        581.06        47.70 o
   4  16  -4         49.15         36.92         8.72 o
   5  16  -4        393.73        362.33        45.96 o
   6  16  -4         15.32         17.95         6.15 o
   7  16  -4        284.01        254.18        24.86 o
   8  16  -4         11.34          9.90         6.01 o
   9  16  -4         78.19         80.47        11.84 o
  10  16  -4         46.11         52.19         7.54 o
  11  16  -4         66.85         57.02         8.90 o
  12  16  -4        108.89         98.63        35.04 o
   1  17  -4         48.62         48.04         7.15 o
   2  17  -4         71.10         56.85        13.14 o
   3  17  -4         71.34         55.53         8.14 o
   4  17  -4        168.66        211.14        18.28 o
   5  17  -4         24.37         34.93         6.26 o
   6  17  -4        115.35        109.44        11.39 o
   7  17  -4         92.04         76.39        19.07 o
   8  17  -4         98.55         98.88        12.52 o
   9  17  -4        185.60        234.31        23.12 o
  10  17  -4         90.33         92.76        12.13 o
  11  17  -4         32.37         24.42         6.88 o
  12  17  -4         35.76          5.78         9.10 o
   0  18  -4         37.91         33.26        11.03 o
   1  18  -4        181.85        174.33        20.75 o
   2  18  -4        188.40        196.99        16.83 o
   3  18  -4         56.07         48.89         7.54 o
   4  18  -4         94.94         95.70        10.54 o
   5  18  -4        138.41        135.71        17.30 o
   6  18  -4        149.82        159.45        15.21 o
   7  18  -4         64.79         81.76        11.71 o
   8  18  -4        104.40         95.89        12.89 o
   9  18  -4         34.14         39.21         7.92 o
  10  18  -4         41.03         48.98         8.86 o
  11  18  -4         46.38         41.72         9.29 o
   1  19  -4         17.76         24.88         5.95 o
   2  19  -4         44.00         36.18         6.80 o
   3  19  -4         41.95         36.10         7.07 o
   4  19  -4          5.17          5.44         5.23 o
   5  19  -4         14.05         12.64         6.38 o
   6  19  -4         61.35         50.20         7.78 o
   7  19  -4        123.74        119.28        13.11 o
   8  19  -4          6.54          8.92         8.62 o
   9  19  -4        115.12        109.46        15.16 o
  10  19  -4         44.40         65.88        11.58 o
   0  20  -4        132.74        130.39        18.66 o
   1  20  -4          9.30         20.84         5.71 o
   2  20  -4        187.13        168.19        17.52 o
   3  20  -4         88.75         89.43        10.43 o
   4  20  -4        240.58        222.89        21.59 o
   5  20  -4        163.95        175.36        26.92 o
   6  20  -4        101.62        129.74        19.21 o
   7  20  -4         45.70         68.40        14.19 o
   8  20  -4         83.15         70.02        14.24 o
   9  20  -4         14.43          8.04         6.66 o
   1  21  -4         25.01         15.93         5.63 o
   2  21  -4         21.16         26.30         6.13 o
   3  21  -4         41.10         27.81         6.71 o
   4  21  -4         25.57         39.05         6.96 o
   5  21  -4         12.74          7.95         5.68 o
   6  21  -4         16.98         22.19         7.35 o
   7  21  -4        109.98        137.92        15.52 o
   0  22  -4        344.62        314.47        40.13 o
   1  22  -4         61.21         69.17         9.17 o
   2  22  -4        141.00        130.78        13.84 o
   3  22  -4         20.92         18.71         8.16 o
   4  22  -4         81.48         63.79        10.21 o
   5  22  -4         41.62         44.23         7.35 o
   6  22  -4         23.96         28.62         6.49 o
   7  22  -4         15.45         17.97         7.72 o
   1  23  -4         52.20         52.94         8.54 o
   2  23  -4         23.68         35.19         6.61 o
   3  23  -4         54.83         73.18         9.32 o
   4  23  -4         16.42         14.00         7.18 o
   5  23  -4        108.89         89.40        14.87 o
   0  24  -4          1.68         10.24         8.12 o
   1  24  -4         74.53         74.15         9.02 o
   2  24  -4         71.95        106.94        18.51 o
   3  24  -4         13.91         -1.30        12.35 o
   2   0  -3        143.91        161.25        21.09 o
   4   0  -3        564.60        569.77        56.96 o
   6   0  -3        140.59        126.69        18.29 o
   8   0  -3        481.21        437.52        52.50 o
  10   0  -3        216.50        217.90        21.85 o
  12   0  -3       1023.81       1032.68       106.23 o
  14   0  -3        260.44        284.49        48.12 o
  16   0  -3        332.20        391.93        53.54 o
   0   1  -3        143.58        131.02        11.76 o
   1   1  -3       2564.62       2822.54       165.47 o
   2   1  -3        575.58        619.98        47.18 o
   3   1  -3        559.38        525.66        40.24 o
   4   1  -3        580.82        581.22        42.43 o
   5   1  -3        899.67        824.35        52.61 o
   6   1  -3         12.05          7.43         4.20 o
   7   1  -3       1399.37       1170.75       114.55 o
   8   1  -3        192.95        200.05        17.78 o
   9   1  -3        102.88        102.09        10.04 o
  10   1  -3         32.31         41.33         5.22 o
  11   1  -3         84.49         87.20         8.47 o
  12   1  -3        177.74        142.59        16.36 o
  13   1  -3         53.91         56.28         9.59 o
  14   1  -3         37.51         38.61         9.03 o
  15   1  -3         80.63         79.55        15.70 o
  16   1  -3         26.87         23.32         6.27 o
  17   1  -3         96.39        108.34        14.92 o
  18   1  -3        132.09        124.01        25.32 o
   1   2  -3       1295.40       1347.91        80.21 o
   2   2  -3       1484.10       1525.06       101.19 o
   3   2  -3        512.32        519.08        36.42 o
   4   2  -3        644.11        714.91        54.24 o
   5   2  -3        811.38        862.30        54.72 o
   6   2  -3       1088.34       1171.91        81.36 o
   7   2  -3         30.48         25.18         5.38 o
   8   2  -3        395.58        432.01        33.90 o
   9   2  -3        822.58        802.47        56.44 o
  10   2  -3        286.83        286.70        21.60 o
  11   2  -3        247.09        250.67        20.11 o
  12   2  -3         47.48         40.40         7.07 o
  13   2  -3         51.48         50.48         7.76 o
  14   2  -3         72.05         73.16        14.96 o
  15   2  -3        112.30        126.76        13.10 o
  16   2  -3        342.60        393.95        31.60 o
  17   2  -3         68.06         90.03        22.21 o
  18   2  -3         15.64         31.89        12.80 o
   0   3  -3        887.66       1020.51        83.07 o
   1   3  -3        207.26        184.13        10.84 o
   2   3  -3        477.71        481.48        28.02 o
   3   3  -3        117.05        133.89        10.47 o
   4   3  -3        831.72        804.22        60.32 o
   5   3  -3        600.93        565.02        39.30 o
   6   3  -3        105.41         80.28         6.21 o
   7   3  -3        436.39        498.04        38.34 o
   8   3  -3         26.07         29.81         5.67 o
   9   3  -3         26.17         20.59         4.50 o
  10   3  -3         53.88         49.52         5.97 o
  11   3  -3        129.09        140.39        26.44 o
  12   3  -3         26.26         25.27         6.44 o
  13   3  -3         39.25         41.35         7.06 o
  14   3  -3          8.74         11.19         5.51 o
  15   3  -3         37.15         30.97         6.78 o
  16   3  -3        149.99        158.09        33.18 o
  17   3  -3         89.97         98.45        10.85 o
  18   3  -3        132.63        179.18        30.09 o
   1   4  -3        261.46        292.61        16.63 o
   2   4  -3        200.58        199.71        11.94 o
   3   4  -3        101.90        105.30        10.30 o
   4   4  -3         38.98         56.03         5.47 o
   5   4  -3        863.26        925.81        69.99 o
   6   4  -3         64.34         73.84         6.60 o
   7   4  -3        240.97        199.79        16.15 o
   8   4  -3         42.01         38.35         6.27 o
   9   4  -3        459.37        510.30        37.39 o
  10   4  -3        690.55        672.50        65.66 o
  11   4  -3         25.75         26.62         5.20 o
  12   4  -3        226.49        204.46        17.13 o
  13   4  -3        257.97        264.77        28.81 o
  14   4  -3         74.52         73.03         9.48 o
  15   4  -3        298.88        283.71        25.39 o
  16   4  -3         73.49         51.65        11.01 o
  17   4  -3         67.39         61.73         9.66 o
  18   4  -3         44.19         55.31        15.98 o
   0   5  -3       1174.94       1174.58       127.49 o
   1   5  -3         26.70         24.84         2.86 o
   2   5  -3       2060.06       2039.71       133.69 o
   3   5  -3         55.85         58.16         5.48 o
   4   5  -3       1090.94       1108.87        81.80 o
   5   5  -3         93.77         93.75         8.44 o
   6   5  -3       1330.34       1340.45        92.75 o
   7   5  -3          4.71          8.01         3.14 o
   8   5  -3        870.66        756.22        63.80 o
   9   5  -3        261.08        239.93        18.14 o
  10   5  -3        136.54        163.10        14.32 o
  11   5  -3         93.23        107.19        12.19 o
  12   5  -3         69.38         63.06         9.79 o
  13   5  -3         46.78         39.26         7.54 o
  14   5  -3        169.41        180.09        16.20 o
  15   5  -3        205.14        217.65        21.98 o
  16   5  -3          9.66          9.16         5.79 o
  17   5  -3         55.84         56.48         8.44 o
   1   6  -3        530.05        511.93        29.01 o
   2   6  -3          0.23          0.60         1.91 o
   3   6  -3       2187.53       2156.72       169.90 o
   4   6  -3         14.90          7.63         3.50 o
   5   6  -3        166.48        181.57        12.85 o
   6   6  -3        309.85        331.61        22.67 o
   7   6  -3        125.39        143.15        10.74 o
   8   6  -3        456.37        415.97        32.81 o
   9   6  -3        372.42        318.48        26.27 o
  10   6  -3         35.21         39.31         5.87 o
  11   6  -3        174.63        158.25        17.72 o
  12   6  -3        400.40        411.77        29.98 o
  13   6  -3        672.56        711.51        55.37 o
  14   6  -3         12.87         15.09         5.56 o
  15   6  -3        105.18        101.39        13.12 o
  16   6  -3         18.17         20.30         6.13 o
  17   6  -3         91.57         85.60        10.49 o
   0   7  -3        457.51        416.90        30.80 o
   1   7  -3        406.46        456.69        24.06 o
   2   7  -3        510.27        466.15        28.37 o
   3   7  -3        533.23        521.99        34.48 o
   4   7  -3        156.63        134.61        13.45 o
   5   7  -3         42.59         36.22         5.64 o
   6   7  -3        146.72        150.38        11.60 o
   7   7  -3        400.23        379.04        27.24 o
   8   7  -3        660.95        642.12        39.31 o
   9   7  -3        127.72        137.64        10.57 o
  10   7  -3         80.27         95.21        12.46 o
  11   7  -3         68.40         56.24         7.36 o
  12   7  -3         34.27         41.66         6.00 o
  13   7  -3          8.40         12.90         4.87 o
  14   7  -3        212.28        191.44        28.89 o
  15   7  -3         95.87         82.75        14.69 o
  16   7  -3         30.58         17.45         8.52 o
  17   7  -3         29.86         29.33         9.07 o
   1   8  -3        373.96        394.04        25.16 o
   2   8  -3        171.28        190.00        13.30 o
   3   8  -3        131.55        151.20        18.43 o
   4   8  -3         28.30         29.07         3.81 o
   5   8  -3        221.13        244.75        19.83 o
   6   8  -3        495.63        513.90        29.90 o
   7   8  -3       1666.25       1589.62        94.58 o
   8   8  -3        124.54         96.49         7.64 o
   9   8  -3        171.99        141.13        12.38 o
  10   8  -3         84.17         89.15         8.66 o
  11   8  -3         78.52         69.90        12.78 o
  12   8  -3        238.36        236.97        18.41 o
  13   8  -3        176.66        184.83        18.95 o
  14   8  -3         76.18         80.47         9.24 o
  15   8  -3         98.71         79.74        10.16 o
  16   8  -3         89.18         98.51        11.15 o
  17   8  -3         92.35         99.00        15.28 o
   0   9  -3        225.30        228.27        25.34 o
   1   9  -3        243.02        223.97        15.06 o
   2   9  -3        164.43        150.67        12.34 o
   3   9  -3        692.22        666.50        51.05 o
   4   9  -3        348.97        421.25        28.16 o
   5   9  -3       2284.30       2144.25       202.60 o
   6   9  -3       1054.63       1078.38        62.00 o
   7   9  -3        542.68        558.66        33.60 o
   8   9  -3        657.61        597.63        36.57 o
   9   9  -3        679.43        681.45        57.53 o
  10   9  -3         39.16         35.96         5.18 o
  11   9  -3         13.89         19.07         5.99 o
  12   9  -3         15.81         18.25         4.76 o
  13   9  -3         90.20         80.50        10.43 o
  14   9  -3         60.30         72.80         9.56 o
  15   9  -3         31.71         25.29         9.87 o
  16   9  -3         25.04         24.67         6.61 o
  17   9  -3         91.34         72.09        13.62 o
   1  10  -3         96.99        102.30        12.62 o
   2  10  -3        307.59        291.43        19.17 o
   3  10  -3         31.60         35.76         4.29 o
   4  10  -3        935.85        898.41        64.37 o
   5  10  -3         21.55         14.28         3.55 o
   6  10  -3       1251.51       1347.96        79.86 o
   7  10  -3        381.37        374.16        22.64 o
   8  10  -3        234.72        259.64        16.03 o
   9  10  -3        376.34        384.89        27.39 o
  10  10  -3        923.51        935.40        68.02 o
  11  10  -3         54.43         43.96         6.32 o
  12  10  -3        275.21        270.30        21.67 o
  13  10  -3         94.05        107.94        11.65 o
  14  10  -3        141.04        151.83        14.17 o
  15  10  -3          5.29          2.33         5.38 o
  16  10  -3        160.51        160.83        16.35 o
   0  11  -3        390.60        350.96        33.85 o
   1  11  -3        446.42        459.28        30.63 o
   2  11  -3         21.69         23.27         4.05 o
   3  11  -3       1031.22       1086.97        63.62 o
   4  11  -3         52.54         54.56         7.52 o
   5  11  -3        955.76        944.78        61.02 o
   6  11  -3        156.06        125.49        10.68 o
   7  11  -3        291.40        291.04        20.83 o
   8  11  -3        250.98        226.47        20.10 o
   9  11  -3        176.93        165.75        12.87 o
  10  11  -3         23.31         17.31         4.55 o
  11  11  -3          1.15         -1.80         4.38 o
  12  11  -3         31.56         37.71         9.18 o
  13  11  -3         43.54         30.35         6.63 o
  14  11  -3         43.52         34.90         7.14 o
  15  11  -3         47.17         52.95         9.58 o
  16  11  -3         15.42         15.02         7.10 o
   1  12  -3        355.49        352.55        21.66 o
   2  12  -3        290.91        300.33        21.48 o
   3  12  -3        285.98        285.52        18.25 o
   4  12  -3        181.64        158.43        11.97 o
   5  12  -3        223.29        239.54        16.53 o
   6  12  -3        248.37        242.28        16.73 o
   7  12  -3         91.15        108.32        13.34 o
   8  12  -3         49.78         58.54         7.41 o
   9  12  -3        240.94        234.94        17.19 o
  10  12  -3        337.46        328.49        26.42 o
  11  12  -3        191.63        186.97        20.73 o
  12  12  -3        192.37        206.43        18.58 o
  13  12  -3        267.04        267.01        27.86 o
  14  12  -3         81.78         70.67         9.21 o
  15  12  -3          0.76          8.96         6.50 o
  16  12  -3        102.04         93.15        16.51 o
   0  13  -3       1008.32       1063.76        79.66 o
   1  13  -3        183.18        172.01         9.95 o
   2  13  -3        271.05        313.60        17.02 o
   3  13  -3        770.10        708.88        43.91 o
   4  13  -3          7.84          9.16         3.54 o
   5  13  -3        808.51        740.35        49.41 o
   6  13  -3        146.15        139.51        11.57 o
   7  13  -3        678.19        650.79        43.14 o
   8  13  -3        138.47        132.96        10.42 o
   9  13  -3        418.75        267.22        44.01 o
  10  13  -3        117.63        120.71        12.13 o
  11  13  -3        112.51         99.32        16.75 o
  12  13  -3          4.63          9.12         5.24 o
  13  13  -3         78.21         55.98        10.55 o
  14  13  -3         96.05         82.81        14.57 o
  15  13  -3         41.87         32.77        11.87 o
   1  14  -3        222.77        204.50        12.58 o
   2  14  -3        156.11        159.51         9.55 o
   3  14  -3        106.01        114.66         7.51 o
   4  14  -3        224.30        210.93        14.28 o
   5  14  -3        229.99        220.51        19.23 o
   6  14  -3        162.51        145.32        14.28 o
   7  14  -3        974.10        921.10        62.50 o
   8  14  -3         67.49         66.04         7.54 o
   9  14  -3        475.00        479.93        33.72 o
  10  14  -3        221.94        161.04        21.56 o
  11  14  -3         55.12         49.86         8.09 o
  12  14  -3         47.46         53.80         9.08 o
  13  14  -3        280.27        284.96        37.04 o
  14  14  -3        116.99        129.94        12.91 o
  15  14  -3        135.45        147.61        17.69 o
   0  15  -3        304.03        296.92        37.80 o
   1  15  -3         66.47         71.53         7.04 o
   2  15  -3        635.08        628.28        53.22 o
   3  15  -3         77.48         63.97         9.32 o
   4  15  -3        292.67        293.36        20.00 o
   5  15  -3        165.04        140.82        14.54 o
   6  15  -3        269.38        271.67        18.12 o
   7  15  -3         28.42         29.36         5.25 o
   8  15  -3        167.60        167.65        13.70 o
   9  15  -3         58.91         54.39         6.65 o
  10  15  -3        108.08         88.89         8.99 o
  11  15  -3          3.97          5.49         4.65 o
  12  15  -3         33.73         26.51         7.84 o
  13  15  -3         13.26          7.63         5.27 o
  14  15  -3          5.61          8.89         5.47 o
  15  15  -3         15.47         17.57        11.81 o
   1  16  -3        178.18        197.66        21.47 o
   2  16  -3         12.75         18.38         5.06 o
   3  16  -3        631.00        554.33        55.20 o
   4  16  -3         19.60         17.67         5.09 o
   5  16  -3        275.87        265.23        30.11 o
   6  16  -3         74.94         57.82         8.12 o
   7  16  -3          5.29          1.18         4.05 o
   8  16  -3         41.32         32.83         5.61 o
   9  16  -3        287.14        311.69        32.77 o
  10  16  -3         66.37         72.93         7.87 o
  11  16  -3        251.03        240.57        21.25 o
  12  16  -3         38.59         33.38         7.56 o
  13  16  -3         71.30         66.40         8.80 o
  14  16  -3         11.15          7.35         5.64 o
   0  17  -3        357.25        295.31        38.74 o
   1  17  -3        148.34        124.69        17.67 o
   2  17  -3        598.76        543.48        44.31 o
   3  17  -3         99.43        101.42        10.63 o
   4  17  -3        266.15        231.55        21.65 o
   5  17  -3          2.88         -6.20         6.20 o
   6  17  -3        188.06        196.79        18.45 o
   7  17  -3          4.53         -0.01         4.57 o
   8  17  -3        216.02        213.35        20.87 o
   9  17  -3         34.64         42.42         8.37 o
  10  17  -3          6.22          7.20         5.17 o
  11  17  -3          3.23         -4.67         5.75 o
  12  17  -3         57.00         77.23         9.32 o
  13  17  -3          8.68          8.65         6.35 o
  14  17  -3         29.79         34.99        12.64 o
   1  18  -3        150.46        105.14        11.47 o
   2  18  -3         90.47         98.14        10.42 o
   3  18  -3         59.30         48.44         7.59 o
   4  18  -3         32.25         33.56         6.73 o
   5  18  -3         75.59         77.85        10.69 o
   6  18  -3         32.24         38.59         6.58 o
   7  18  -3         10.37          9.94         5.12 o
   8  18  -3        176.74        162.48        16.46 o
   9  18  -3        160.66        143.99        22.06 o
  10  18  -3        174.31        180.68        17.00 o
  11  18  -3         59.89         57.51        10.08 o
  12  18  -3        140.20        143.47        16.53 o
  13  18  -3         34.53         53.66         9.15 o
   0  19  -3          5.53          5.62         7.15 o
   1  19  -3        514.69        484.31        58.12 o
   2  19  -3         13.35         11.55         5.32 o
   3  19  -3         88.48         96.73        10.63 o
   4  19  -3        115.00        109.28        17.26 o
   5  19  -3        253.79        236.59        32.75 o
   6  19  -3         37.97         25.63         9.53 o
   7  19  -3         89.05         77.32         9.03 o
   8  19  -3         41.31         40.86         9.09 o
   9  19  -3         30.92         36.56         6.74 o
  10  19  -3         10.30          3.07         5.24 o
  11  19  -3         25.23         15.77         6.20 o
  12  19  -3         19.87          9.25         8.34 o
   1  20  -3        119.26         94.49        10.35 o
   2  20  -3        130.96        145.96        19.31 o
   3  20  -3         79.79         93.53        15.64 o
   4  20  -3        108.97         85.52        12.64 o
   5  20  -3         28.11         22.12         6.04 o
   6  20  -3        235.85        194.80        18.89 o
   7  20  -3         31.26         39.80         8.55 o
   8  20  -3        359.07        322.48        30.63 o
   9  20  -3          4.89         -2.94         5.14 o
  10  20  -3         23.86         29.92         6.40 o
  11  20  -3          3.98          0.23         5.14 o
  12  20  -3         93.27        116.80        17.55 o
   0  21  -3          3.15          1.53         7.13 o
   1  21  -3        197.10        190.98        19.66 o
   2  21  -3         13.14         11.77         5.67 o
   3  21  -3         59.09         60.67        12.08 o
   4  21  -3          7.58         12.26         6.68 o
   5  21  -3        164.70        157.90        16.38 o
   6  21  -3         18.37         11.53         5.30 o
   7  21  -3        107.81        123.22        12.35 o
   8  21  -3         14.54         17.79         6.49 o
   9  21  -3         68.47         65.75         9.05 o
  10  21  -3         57.27         58.52         8.38 o
  11  21  -3          4.03          2.10         5.98 o
   1  22  -3         52.67         41.28         7.43 o
   2  22  -3          3.54          1.66         5.20 o
   3  22  -3         21.16         11.17         5.79 o
   4  22  -3         19.78         34.53         9.38 o
   5  22  -3        199.48        217.28        26.36 o
   6  22  -3         23.01         20.57         5.98 o
   7  22  -3          7.52          8.25         5.44 o
   8  22  -3         93.18        103.80        14.60 o
   9  22  -3         28.37         21.24         6.00 o
  10  22  -3         63.21         79.05        14.43 o
   0  23  -3         40.21         41.18        12.74 o
   1  23  -3        166.27        154.04        18.57 o
   2  23  -3        152.05        162.95        25.38 o
   3  23  -3         43.44         51.82         7.81 o
   4  23  -3        118.24        151.38        28.24 o
   5  23  -3         72.43         81.98         9.59 o
   6  23  -3          1.40         -0.98         4.76 o
   7  23  -3         72.12         62.47         8.60 o
   8  23  -3          8.35         10.60         5.68 o
   9  23  -3         79.16         78.03        14.03 o
   1  24  -3         37.81         45.09        10.45 o
   2  24  -3         27.06         38.50         6.94 o
   3  24  -3         23.86         19.95        14.99 o
   4  24  -3         57.60         60.22         8.31 o
   5  24  -3         40.41         38.52         7.22 o
   6  24  -3         53.72         47.99        10.32 o
   7  24  -3          1.71          3.59         6.28 o
   0  25  -3         44.67         28.66        10.65 o
   1  25  -3         26.13         15.32         5.87 o
   2  25  -3        179.76        220.47        19.10 o
   3  25  -3         20.99         15.71         7.53 o
   4  25  -3        128.99        110.05        11.70 o
   5  25  -3         21.12         16.05         6.00 o
   6  25  -3         37.02         32.74         9.20 o
   1  26  -3         29.06          9.96         5.87 o
   2  26  -3         23.17         32.80         8.17 o
   3  26  -3         10.10         10.54         6.02 o
   0   0  -2       1990.59       1946.81       215.55 o
   2   0  -2        931.09        924.10        82.08 o
   4   0  -2        206.51        236.10        19.58 o
   6   0  -2       1033.36       1143.81        88.31 o
   8   0  -2        114.70        126.28        12.70 o
  10   0  -2        370.45        438.37        38.69 o
  12   0  -2         98.86         68.01        34.21 o
  14   0  -2        832.87        969.48       109.73 o
  16   0  -2         21.74         13.09        10.99 o
  18   0  -2         69.97         59.50        12.24 o
   1   1  -2        602.69        592.55        38.71 o
   2   1  -2       1019.43       1045.18        69.63 o
   3   1  -2       4261.19       4113.20       395.98 o
   4   1  -2        115.69        113.03        11.25 o
   5   1  -2       1323.39       1299.70       103.87 o
   6   1  -2        529.47        600.46        34.34 o
   7   1  -2       1240.77       1195.73        72.21 o
   8   1  -2         38.44         33.00         3.25 o
   9   1  -2        106.07        109.97         7.50 o
  10   1  -2        197.60        209.19        16.92 o
  11   1  -2        314.32        326.84        26.20 o
  12   1  -2         57.50         53.07         7.39 o
  13   1  -2       1157.88       1320.61        98.60 o
  14   1  -2         65.68         61.35         7.79 o
  15   1  -2         63.76         50.74         7.82 o
  16   1  -2         65.25         67.74         9.67 o
  17   1  -2        132.10        129.22        16.85 o
  18   1  -2         69.81         70.73         9.13 o
  19   1  -2         45.41         50.10         9.14 o
   0   2  -2        152.21        125.02        14.04 o
   1   2  -2        690.57        713.01        41.37 o
   2   2  -2       2293.69       2597.49       175.89 o
   3   2  -2        935.00       1022.90        75.86 o
   4   2  -2       1034.39        886.97       102.74 o
   5   2  -2        294.58        255.22        23.13 o
   6   2  -2        247.50        252.82        17.66 o
   7   2  -2        131.01        123.88         8.06 o
   8   2  -2        251.33        258.31        14.25 o
   9   2  -2         96.92         98.61         6.23 o
  10   2  -2        140.02        129.37         9.78 o
  11   2  -2         73.25         65.83         6.90 o
  12   2  -2        111.74        102.79        11.49 o
  13   2  -2         13.29          9.84         5.14 o
  14   2  -2        344.72        329.19        28.22 o
  15   2  -2          2.49          0.85         4.90 o
  16   2  -2        183.89        184.29        17.71 o
  17   2  -2         83.91         97.99        10.48 o
  18   2  -2          0.76         -2.49         5.24 o
  19   2  -2         82.45         78.48        11.68 o
   1   3  -2        370.78        374.66        21.54 o
   2   3  -2        344.27        389.46        30.13 o
   3   3  -2        267.50        239.48        20.21 o
   4   3  -2       1314.28       1294.27       101.10 o
   5   3  -2        344.38        316.36        23.79 o
   6   3  -2        666.94        774.75        66.54 o
   7   3  -2         42.19         61.34         4.74 o
   8   3  -2        412.69        388.36        23.04 o
   9   3  -2         12.54         11.48         3.22 o
  10   3  -2       1163.63       1189.41        73.87 o
  11   3  -2        521.49        536.41        34.24 o
  12   3  -2        126.79        115.48        12.31 o
  13   3  -2        102.46         97.00        10.77 o
  14   3  -2        192.68        189.14        16.99 o
  15   3  -2        220.06        279.63        29.88 o
  16   3  -2         57.20         67.79        10.58 o
  17   3  -2         35.63         14.18         7.86 o
  18   3  -2         91.94         90.07        10.96 o
  19   3  -2         27.79         20.68         8.60 o
   0   4  -2        742.39        780.20        67.27 o
   1   4  -2       2011.81       1902.34       111.71 o
   2   4  -2          0.24          6.02         1.75 o
   3   4  -2        202.57        217.57        17.42 o
   4   4  -2        742.03        885.79        58.81 o
   5   4  -2        260.11        271.70        22.24 o
   6   4  -2        778.34        850.74        53.33 o
   7   4  -2        693.89        718.43        46.14 o
   8   4  -2         22.84         28.75         3.41 o
   9   4  -2         58.87         55.72         4.81 o
  10   4  -2        520.01        521.63        31.63 o
  11   4  -2        626.30        589.05        43.34 o
  12   4  -2        158.39        186.29        24.58 o
  13   4  -2        356.14        323.84        39.32 o
  14   4  -2        156.97        153.65        22.85 o
  15   4  -2         64.73         49.40        10.81 o
  16   4  -2        242.84        238.47        22.30 o
  17   4  -2        182.17        166.12        15.95 o
  18   4  -2         25.44         30.56         7.66 o
  19   4  -2         50.52         53.20        12.14 o
   1   5  -2         24.36         20.34         3.13 o
   2   5  -2        209.37        218.62        16.49 o
   3   5  -2        898.82        934.05        75.09 o
   4   5  -2       1974.65       2117.31       164.42 o
   5   5  -2       1796.73       2131.68       142.08 o
   6   5  -2       2670.65       2669.52       185.96 o
   7   5  -2          3.35          5.88         2.91 o
   8   5  -2        258.61        227.11        14.29 o
   9   5  -2          7.50          5.58         2.91 o
  10   5  -2        220.35        191.10        17.24 o
  11   5  -2        102.62        103.21         9.46 o
  12   5  -2         68.63         76.56         6.71 o
  13   5  -2        199.62        212.12        16.65 o
  14   5  -2        695.54        650.78        63.84 o
  15   5  -2        125.03         86.37        13.57 o
  16   5  -2        438.14        486.66        43.77 o
  17   5  -2         22.19         30.95         8.76 o
  18   5  -2         61.95         53.25         8.04 o
   0   6  -2        474.48        499.37        42.26 o
   1   6  -2        607.82        660.71        42.59 o
   2   6  -2        158.73        164.82        14.00 o
   3   6  -2       1448.07       1660.86       125.21 o
   4   6  -2        682.36        659.92        53.42 o
   5   6  -2       5747.23       5824.18       410.09 o
   6   6  -2        401.74        379.88        30.15 o
   7   6  -2        252.32        238.24        15.43 o
   8   6  -2        141.42        163.59        10.93 o
   9   6  -2        622.11        587.13        35.24 o
  10   6  -2        385.95        367.75        26.02 o
  11   6  -2         45.76         48.22         4.97 o
  12   6  -2        298.44        270.50        21.02 o
  13   6  -2        137.86        148.05        13.01 o
  14   6  -2         22.34         16.91         8.03 o
  15   6  -2         68.88         73.67         9.11 o
  16   6  -2         81.57         81.37        12.01 o
  17   6  -2        176.76        163.82        22.48 o
  18   6  -2         12.73         13.29         5.72 o
   1   7  -2        744.61        832.18        51.70 o
   2   7  -2        648.39        674.65        45.73 o
   3   7  -2        421.58        470.21        36.45 o
   4   7  -2       1663.48       1668.06       116.85 o
   5   7  -2        100.64         92.89         8.86 o
   6   7  -2        512.65        564.45        35.62 o
   7   7  -2       1362.51       1453.41        90.61 o
   8   7  -2       1061.53       1015.31        78.80 o
   9   7  -2        531.62        531.80        32.00 o
  10   7  -2        507.40        373.33        22.88 o
  11   7  -2        523.17        530.39        31.63 o
  12   7  -2        773.11        634.04        40.40 o
  13   7  -2        112.87        101.33        10.17 o
  14   7  -2         38.25         22.92         5.82 o
  15   7  -2          7.99         11.17         5.62 o
  16   7  -2        161.27        144.10        19.33 o
  17   7  -2         37.45         49.95         7.62 o
  18   7  -2        119.52        125.72        12.88 o
   0   8  -2       1002.53        951.30       101.10 o
   1   8  -2        570.37        558.64        36.59 o
   2   8  -2        117.89        112.63        11.08 o
   3   8  -2          1.37          1.89         3.13 o
   4   8  -2        225.39        269.62        19.45 o
   5   8  -2        444.71        499.87        33.75 o
   6   8  -2       1329.94       1393.82        81.92 o
   7   8  -2        126.77        127.39        10.14 o
   8   8  -2        277.47        281.55        22.06 o
   9   8  -2         27.34         30.82         4.11 o
  10   8  -2        140.96        126.52         9.32 o
  11   8  -2        137.40        165.86        15.59 o
  12   8  -2        380.70        396.46        32.66 o
  13   8  -2         40.90         31.92         5.53 o
  14   8  -2         60.81         50.99        10.41 o
  15   8  -2        287.38        211.73        25.34 o
  16   8  -2         86.96         95.78        10.53 o
  17   8  -2          8.92          7.51         5.34 o
  18   8  -2         22.27         27.34         6.31 o
   1   9  -2        464.41        550.12        29.79 o
   2   9  -2        231.89        213.73        15.79 o
   3   9  -2        198.42        194.95        22.36 o
   4   9  -2        831.55        852.82        60.21 o
   5   9  -2       2319.24       2240.62       158.84 o
   6   9  -2        140.71        137.23         9.57 o
   7   9  -2        147.07        152.16        10.22 o
   8   9  -2        811.39        854.57        56.87 o
   9   9  -2        491.38        445.82        31.06 o
  10   9  -2         77.79         78.71         6.99 o
  11   9  -2        303.68        318.65        23.79 o
  12   9  -2        140.39        123.06        10.24 o
  13   9  -2        412.10        389.56        31.14 o
  14   9  -2         47.10         47.04         8.13 o
  15   9  -2        384.03        434.04        35.66 o
  16   9  -2         81.66         80.80        11.01 o
  17   9  -2         74.70         82.09        10.21 o
  18   9  -2         65.82         77.56         9.42 o
   0  10  -2       1683.06       1882.42       162.38 o
   1  10  -2        675.17        744.59        39.49 o
   2  10  -2        559.64        515.45        33.10 o
   3  10  -2        201.83        227.69        14.83 o
   4  10  -2         36.83         35.14         4.76 o
   5  10  -2          3.99          8.93         2.56 o
   6  10  -2        532.55        514.20        39.06 o
   7  10  -2        394.55        405.94        26.71 o
   8  10  -2        605.95        606.56        38.28 o
   9  10  -2        137.33        138.30        10.88 o
  10  10  -2        220.51        237.29        19.86 o
  11  10  -2        183.59        186.45        13.75 o
  12  10  -2        236.82        209.26        20.82 o
  13  10  -2          8.89          7.35         4.39 o
  14  10  -2         27.21         28.56         5.24 o
  15  10  -2          8.07          0.17         5.00 o
  16  10  -2         63.16         77.45         9.07 o
  17  10  -2          0.46          0.02         4.73 o
  18  10  -2        141.37        136.69        31.19 o
   1  11  -2        531.87        601.07        35.02 o
   2  11  -2         54.98         52.82         4.62 o
   3  11  -2        125.25        136.82         9.10 o
   4  11  -2         60.91         60.64         5.14 o
   5  11  -2        139.45        149.60        10.12 o
   6  11  -2         10.74         10.11         2.93 o
   7  11  -2         76.39         82.56         6.16 o
   8  11  -2        329.88        355.30        22.91 o
   9  11  -2       1916.15       1929.25       128.91 o
  10  11  -2         14.91         12.17         3.77 o
  11  11  -2        267.24        297.70        19.73 o
  12  11  -2         87.73         85.35         8.44 o
  13  11  -2        179.29        192.95        15.22 o
  14  11  -2         16.96         19.53         4.98 o
  15  11  -2        117.29        151.58        32.86 o
  16  11  -2          0.05         -1.11         5.87 o
  17  11  -2         97.51         94.97        12.26 o
   0  12  -2         36.85         33.05         4.40 o
   1  12  -2        173.99        200.45        12.60 o
   2  12  -2        205.98        213.43        12.88 o
   3  12  -2        306.90        314.42        19.45 o
   4  12  -2         82.22         78.93         5.94 o
   5  12  -2        197.19        215.78        12.41 o
   6  12  -2        169.78        159.55        13.31 o
   7  12  -2        240.52        239.22        16.26 o
   8  12  -2        164.35        144.44        11.98 o
   9  12  -2       1308.84       1233.43        87.30 o
  10  12  -2         34.53         23.82         4.28 o
  11  12  -2         41.07         43.31         5.42 o
  12  12  -2         37.74         25.73         5.06 o
  13  12  -2         31.95         37.30         7.99 o
  14  12  -2         42.02         28.04         5.52 o
  15  12  -2        116.81        125.84        13.14 o
  16  12  -2         80.90         90.70        12.73 o
  17  12  -2         36.95         31.03         7.49 o
   1  13  -2        192.76        194.92        12.02 o
   2  13  -2         76.06         94.69         6.23 o
   3  13  -2        163.27        161.22        10.81 o
   4  13  -2        392.78        381.72        22.41 o
   5  13  -2        325.14        324.90        17.40 o
   6  13  -2        144.65        143.76        11.99 o
   7  13  -2        545.97        558.35        35.78 o
   8  13  -2       1270.75       1220.91        91.74 o
   9  13  -2         98.94         88.85         9.71 o
  10  13  -2         57.09         58.35         9.55 o
  11  13  -2         24.90         28.10         5.14 o
  12  13  -2        242.14        236.71        20.06 o
  13  13  -2        110.18         97.16         8.90 o
  14  13  -2        100.50         98.47         9.65 o
  15  13  -2        156.08        155.18        15.30 o
  16  13  -2         45.06         30.01         7.56 o
  17  13  -2         74.14         56.68        23.52 o
   0  14  -2       1778.27       1807.33       163.50 o
   1  14  -2        569.05        566.96        35.07 o
   2  14  -2        109.23        101.69         8.32 o
   3  14  -2        435.12        451.44        30.69 o
   4  14  -2         54.68         63.41         6.06 o
   5  14  -2         91.16        108.37         7.10 o
   6  14  -2         73.64         78.35         6.64 o
   7  14  -2        473.10        489.96        33.80 o
   8  14  -2        173.91        163.91        21.85 o
   9  14  -2         25.71         25.08         5.34 o
  10  14  -2        169.02        160.04        13.32 o
  11  14  -2         44.02         37.26         6.07 o
  12  14  -2         69.71         66.88         7.56 o
  13  14  -2         88.29         84.34        11.47 o
  14  14  -2         24.91         24.02         5.62 o
  15  14  -2         76.51         72.49         7.94 o
  16  14  -2          5.83          8.97         8.42 o
   1  15  -2          0.80         -0.37         4.31 o
   2  15  -2        298.89        306.14        26.17 o
   3  15  -2         44.02         34.61         7.45 o
   4  15  -2         67.83         66.64         9.53 o
   5  15  -2         73.19         78.33         6.71 o
   6  15  -2        106.44        107.08         8.33 o
   7  15  -2        226.75        212.32        16.14 o
   8  15  -2         29.22         39.60         5.63 o
   9  15  -2        142.16        127.26        11.35 o
  10  15  -2        161.54        157.16        13.90 o
  11  15  -2          0.86         -2.10         4.18 o
  12  15  -2        393.93        358.34        45.52 o
  13  15  -2         16.61         15.17         5.13 o
  14  15  -2        138.42        132.52        11.24 o
  15  15  -2          7.81         10.36         4.61 o
  16  15  -2         93.11        102.71        15.33 o
   0  16  -2        432.87        484.75        49.15 o
   1  16  -2        386.89        319.51        30.70 o
   2  16  -2        263.20        309.08        27.78 o
   3  16  -2        543.42        555.53        52.35 o
   4  16  -2        160.16        187.42        18.39 o
   5  16  -2        696.35        598.62        50.70 o
   6  16  -2        144.42        125.62        12.00 o
   7  16  -2         48.78         48.34         6.02 o
   8  16  -2         59.51         38.86         6.01 o
   9  16  -2         29.39         31.14         6.34 o
  10  16  -2         69.28         51.87         8.27 o
  11  16  -2         80.36         57.94        10.42 o
  12  16  -2        113.40        116.42        10.67 o
  13  16  -2         12.94         16.32         4.96 o
  14  16  -2         47.77         53.36         6.96 o
  15  16  -2         35.99         35.70         8.40 o
   1  17  -2         19.14         18.34         5.07 o
   2  17  -2        257.39        285.50        42.56 o
   3  17  -2        144.45        143.80        16.51 o
   4  17  -2        326.77        327.19        28.04 o
   5  17  -2        224.90        225.06        17.27 o
   6  17  -2       1199.37       1101.51        89.32 o
   7  17  -2        292.34        297.42        25.76 o
   8  17  -2         44.16         49.59         7.15 o
   9  17  -2         40.32         48.61         6.96 o
  10  17  -2        272.77        255.33        25.17 o
  11  17  -2        210.05        171.55        22.65 o
  12  17  -2         17.33         13.91         5.99 o
  13  17  -2         61.41         64.70         8.85 o
  14  17  -2        114.87        111.19        11.63 o
  15  17  -2          0.23          0.13         5.42 o
   0  18  -2        876.48        685.08        80.37 o
   1  18  -2        274.24        301.10        24.33 o
   2  18  -2        159.17        164.93        15.20 o
   3  18  -2        212.20        229.58        18.93 o
   4  18  -2        122.05        133.82        15.83 o
   5  18  -2        339.23        298.95        22.79 o
   6  18  -2         93.15         81.80         9.35 o
   7  18  -2         64.48         56.97         7.39 o
   8  18  -2         14.91         13.36         5.37 o
   9  18  -2        162.78        167.01        23.53 o
  10  18  -2         65.60         67.77         8.68 o
  11  18  -2         69.54         61.82         8.38 o
  12  18  -2         19.22         10.70         6.46 o
  13  18  -2         49.97         35.73         9.74 o
  14  18  -2          8.65          0.01         5.57 o
   1  19  -2         78.80         88.52         9.13 o
   2  19  -2          5.97          5.91         4.80 o
   3  19  -2        387.57        377.40        31.16 o
   4  19  -2         57.55         55.23         9.49 o
   5  19  -2        220.33        269.64        21.26 o
   6  19  -2         98.18         92.91        11.85 o
   7  19  -2         31.02         25.34         6.17 o
   8  19  -2          0.38         -4.60         4.60 o
   9  19  -2         17.44         15.39         5.41 o
  10  19  -2         60.13         63.60        10.83 o
  11  19  -2        100.61         89.98        10.54 o
  12  19  -2        185.25        160.79        26.49 o
  13  19  -2         94.28         98.22        11.67 o
  14  19  -2         37.45         44.94         7.73 o
   0  20  -2        102.91         66.63        14.02 o
   1  20  -2          4.22          3.78         4.74 o
   2  20  -2        105.03        101.01        12.22 o
   3  20  -2          3.72          1.06         4.70 o
   4  20  -2        382.84        378.39        38.91 o
   5  20  -2          8.28          6.61         5.06 o
   6  20  -2        174.01        186.33        17.01 o
   7  20  -2         92.13         80.39        14.98 o
   8  20  -2          8.73         18.86         5.78 o
   9  20  -2         12.06          1.03         5.14 o
  10  20  -2         26.18         13.80         5.57 o
  11  20  -2        133.21        123.32        13.55 o
  12  20  -2          9.52          1.81         5.62 o
  13  20  -2         13.81         18.50         6.33 o
   1  21  -2         53.32         65.87         7.99 o
   2  21  -2         60.24         62.83         7.98 o
   3  21  -2        383.48        372.40        38.43 o
   4  21  -2         10.28         11.03         5.73 o
   5  21  -2         13.70         15.61         5.77 o
   6  21  -2         65.78         51.76         8.09 o
   7  21  -2        168.54        170.80        15.30 o
   8  21  -2         24.02         11.18         5.66 o
   9  21  -2        167.11        185.46        19.48 o
  10  21  -2        208.91        181.75        18.55 o
  11  21  -2         55.89         73.56         9.44 o
  12  21  -2          9.55         10.16         5.84 o
   0  22  -2         89.13         92.72        15.54 o
   1  22  -2        215.17        267.17        25.12 o
   2  22  -2        142.77        145.47        15.17 o
   3  22  -2        147.13        141.25        28.18 o
   4  22  -2         59.56         55.68         8.26 o
   5  22  -2         18.65         11.95         5.30 o
   6  22  -2         15.83         19.40         5.80 o
   7  22  -2         44.41         26.21        10.97 o
   8  22  -2         10.49         14.22         6.05 o
   9  22  -2         85.24         68.63        12.42 o
  10  22  -2         15.19          8.50         5.75 o
  11  22  -2          7.63          8.17         5.51 o
  12  22  -2         17.35         12.05        14.55 o
   1  23  -2         29.95         26.15         6.46 o
   2  23  -2         82.32         82.26         9.73 o
   3  23  -2          0.26         -2.33         5.18 o
   4  23  -2          3.79          3.87         4.87 o
   5  23  -2        123.50        111.41        24.08 o
   6  23  -2         94.94         91.88        11.90 o
   7  23  -2         70.44         76.96         9.92 o
   8  23  -2         54.54         53.06         7.84 o
   9  23  -2         69.23         56.61         8.62 o
  10  23  -2         20.53         17.22         6.31 o
  11  23  -2         29.83         26.24        12.33 o
   0  24  -2         93.48         80.76        14.26 o
   1  24  -2         20.17         15.97         5.88 o
   2  24  -2          7.59         12.92         5.47 o
   3  24  -2        172.25        163.09        16.29 o
   4  24  -2         96.32        119.06        12.48 o
   5  24  -2        112.77        111.39        12.35 o
   6  24  -2         13.09         22.14         6.18 o
   7  24  -2         77.99         91.98        15.06 o
   8  24  -2         59.19         63.39         8.66 o
   9  24  -2          4.98          4.56         5.78 o
  10  24  -2         27.66         19.70         8.58 o
   1  25  -2         36.85         46.20         7.38 o
   2  25  -2         51.72         73.33         8.94 o
   3  25  -2         65.42         61.53         8.20 o
   4  25  -2         18.25         12.64         5.75 o
   5  25  -2         47.94         48.85         7.54 o
   6  25  -2         31.60         28.61         6.52 o
   7  25  -2         51.06         42.68         8.00 o
   8  25  -2        112.76         95.59        11.30 o
   0  26  -2         56.72         49.21        10.94 o
   1  26  -2        163.76        157.93        15.44 o
   2  26  -2         34.88         27.16         8.49 o
   3  26  -2         39.58         33.34         7.17 o
   4  26  -2         13.01          5.07         5.33 o
   5  26  -2        107.29        118.05        12.56 o
   6  26  -2         17.11         15.60         5.86 o
   7  26  -2         77.27         42.04        14.76 o
   1  27  -2         18.82         14.33         5.94 o
   2  27  -2         22.23         18.55         6.18 o
   3  27  -2         10.69          4.94         5.78 o
   4  27  -2        103.37        112.19        21.35 o
   0  28  -2         71.25         63.74        17.25 o
   1  28  -2         26.81         30.51        13.06 o
   2  28  -2         32.61         44.40        13.93 o
   2   0  -1       1552.56       1558.63       185.55 o
   4   0  -1       3173.05       3040.67       270.89 o
   6   0  -1        747.55        641.90        52.33 o
   8   0  -1       1917.56       1727.87       152.94 o
  10   0  -1        310.30        371.61        39.31 o
  12   0  -1        364.78        300.87        31.23 o
  14   0  -1        818.20        697.07        75.75 o
  16   0  -1        250.75        221.86        27.93 o
  18   0  -1          9.88         18.72         8.64 o
   0   1  -1       2955.65       2757.12       249.36 o
   3   1  -1       1037.32        866.23        64.57 o
   4   1  -1        259.05        263.69        15.44 o
   5   1  -1       1264.91       1268.61        79.18 o
   6   1  -1          0.38          2.48         1.76 o
   7   1  -1        835.68        914.41        46.08 o
   8   1  -1        161.94        161.57         9.41 o
   9   1  -1        690.84        804.78        41.15 o
  10   1  -1        138.94        120.07         8.59 o
  11   1  -1        405.84        393.76        25.25 o
  12   1  -1        210.81        196.54        15.97 o
  13   1  -1         69.04         63.70         6.41 o
  14   1  -1         13.24         11.56         4.47 o
  15   1  -1        211.40        192.90        18.73 o
  16   1  -1         52.06         31.56         6.83 o
  17   1  -1         95.25         78.24        11.37 o
  18   1  -1          8.98          3.58         5.38 o
  19   1  -1         78.28         92.36         9.74 o
   3   2  -1        220.90        212.24        14.50 o
   4   2  -1       4016.84       4098.68       238.87 o
   5   2  -1       5154.23       5187.10       307.63 o
   6   2  -1          0.03          1.84         2.52 o
   7   2  -1        404.20        384.46        20.29 o
   8   2  -1        165.06        176.47         9.53 o
   9   2  -1        399.00        418.70        22.37 o
  10   2  -1        517.09        550.32        34.44 o
  11   2  -1        540.63        594.85        33.54 o
  12   2  -1       1243.50       1193.85        75.13 o
  13   2  -1        121.35        115.39         9.09 o
  14   2  -1        540.20        525.35        41.47 o
  15   2  -1        165.25        164.16        14.08 o
  16   2  -1         21.57         22.63         5.46 o
  17   2  -1        146.62        152.88        14.62 o
  18   2  -1        114.64        115.65        14.45 o
  19   2  -1         12.82         13.66         6.50 o
   0   3  -1       1658.20       1529.97       140.91 o
   1   3  -1       4769.64       4652.06       441.34 o
   2   3  -1       9309.93       7726.16      1416.58 o
   3   3  -1       4890.79       4881.29       428.66 o
   4   3  -1       7818.36       8069.56      1130.38 o
   5   3  -1        340.97        330.27        21.30 o
   6   3  -1       1253.48       1369.07        92.37 o
   7   3  -1         88.99         99.76         9.64 o
   8   3  -1        502.77        533.29        27.15 o
   9   3  -1         48.88         49.01         4.25 o
  10   3  -1         90.19        114.54        11.15 o
  11   3  -1        192.74        220.24        17.37 o
  12   3  -1         14.76         13.73         3.46 o
  13   3  -1         52.72         60.16         7.67 o
  14   3  -1        230.31        279.89        21.61 o
  15   3  -1        245.52        253.67        21.94 o
  16   3  -1         21.34         17.69         5.33 o
  17   3  -1        113.85        108.83        13.53 o
  18   3  -1        253.61        244.96        21.47 o
  19   3  -1         33.92         52.87         7.52 o
   1   4  -1        258.18        256.45        24.21 o
   2   4  -1       3834.47       3880.79       306.84 o
   3   4  -1       6190.32       6228.11       566.84 o
   4   4  -1       3330.74       3094.67       239.90 o
   5   4  -1        719.22        643.43        44.68 o
   6   4  -1        609.44        591.49        37.81 o
   7   4  -1       1719.23       1728.00        97.68 o
   8   4  -1        247.61        236.20        13.41 o
   9   4  -1        789.50        837.62        46.03 o
  10   4  -1        295.35        282.16        16.25 o
  11   4  -1        335.79        301.39        18.28 o
  12   4  -1         95.68         88.71         6.80 o
  13   4  -1        613.49        615.87        47.47 o
  14   4  -1         56.95         68.92         9.99 o
  15   4  -1        240.73        247.92        22.44 o
  16   4  -1        127.47        136.81        12.87 o
  17   4  -1        208.62        180.56        18.07 o
  18   4  -1         51.79         63.63         9.40 o
  19   4  -1         57.45         66.67         8.77 o
   0   5  -1       3315.40       2983.15       268.10 o
   1   5  -1       1274.60       1254.83        96.62 o
   2   5  -1       1225.55       1294.67        79.62 o
   3   5  -1       2519.07       2612.03       163.00 o
   4   5  -1        410.85        358.89        22.65 o
   5   5  -1       2112.03       2197.02       136.54 o
   6   5  -1       2121.54       2189.68       136.34 o
   7   5  -1        283.08        302.65        19.23 o
   8   5  -1        735.42        751.47        52.99 o
   9   5  -1        610.65        614.44        36.03 o
  10   5  -1         98.11         94.72         6.56 o
  11   5  -1        156.24        168.83        10.31 o
  12   5  -1        303.50        297.81        17.12 o
  13   5  -1         24.16         29.01         5.76 o
  14   5  -1         13.39         12.75         5.20 o
  15   5  -1         38.79         28.50         5.89 o
  16   5  -1          6.97          4.45         5.30 o
  17   5  -1        201.09        190.03        21.53 o
  18   5  -1        149.66        188.20        16.86 o
  19   5  -1         24.15         21.29         6.21 o
   1   6  -1        873.91        857.18        60.63 o
   2   6  -1       1748.15       1725.61       120.16 o
   3   6  -1       1879.68       1881.64       128.54 o
   4   6  -1       2569.68       2774.53       184.24 o
   5   6  -1        359.37        346.29        22.61 o
   6   6  -1       2328.56       2567.37       162.10 o
   7   6  -1       1626.28       1613.15       100.34 o
   8   6  -1        994.79        962.30        61.56 o
   9   6  -1        902.90        886.55        50.77 o
  10   6  -1         21.55         29.19         3.77 o
  11   6  -1        514.36        495.96        29.00 o
  12   6  -1         36.89         35.41         4.34 o
  13   6  -1        147.82        141.52        10.90 o
  14   6  -1        163.23        139.06        14.59 o
  15   6  -1        299.60        256.02        26.60 o
  16   6  -1         13.54         15.66         5.66 o
  17   6  -1        154.38        159.38        16.37 o
  18   6  -1          7.63          5.04         6.16 o
  19   6  -1         34.01         46.52         7.42 o
   0   7  -1       1763.05       1501.91       122.09 o
   1   7  -1        656.44        619.91        38.13 o
   2   7  -1       1004.50        953.21        56.26 o
   3   7  -1        897.01        934.67        62.17 o
   4   7  -1       6308.44       6613.58       451.14 o
   5   7  -1         53.00         51.04         4.40 o
   6   7  -1       1279.15       1285.71        80.09 o
   7   7  -1       1546.36       1652.67       120.22 o
   8   7  -1         78.34         84.46         6.09 o
   9   7  -1         65.59         69.47         5.38 o
  10   7  -1         31.47         32.19         3.85 o
  11   7  -1         71.55         77.62         6.23 o
  12   7  -1        125.91        106.88         8.55 o
  13   7  -1         39.26         36.97         4.50 o
  14   7  -1          0.61          4.56         3.94 o
  15   7  -1         57.68         60.65         9.44 o
  16   7  -1        306.21        295.49        27.00 o
  17   7  -1         19.91         27.59         6.23 o
  18   7  -1         46.12         49.83         9.54 o
  19   7  -1         62.91         73.87         8.92 o
   1   8  -1        192.06        202.94        11.62 o
   2   8  -1        286.13        367.58        23.39 o
   3   8  -1        636.68        710.42        43.08 o
   4   8  -1       1870.37       1981.56       104.57 o
   5   8  -1        866.40        939.10        50.28 o
   6   8  -1        501.25        560.03        33.09 o
   7   8  -1        610.75        589.69        32.74 o
   8   8  -1        175.20        177.42        10.91 o
   9   8  -1        991.15        949.55        56.18 o
  10   8  -1       1051.48       1092.92        72.97 o
  11   8  -1       1321.61       1308.94        83.85 o
  12   8  -1        451.20        428.34        27.63 o
  13   8  -1         40.70         40.40         4.77 o
  14   8  -1        441.06        471.60        31.05 o
  15   8  -1        141.76        142.84        12.39 o
  16   8  -1        120.91        109.66        12.80 o
  17   8  -1         21.85         29.43         6.24 o
  18   8  -1         34.50         31.41         6.61 o
  19   8  -1         54.20         40.80         8.99 o
   0   9  -1       1822.85       1927.08       145.67 o
   1   9  -1       1757.76       1972.24       108.32 o
   2   9  -1        648.01        745.78        48.06 o
   3   9  -1        378.64        350.19        20.93 o
   4   9  -1        120.48        119.21         7.28 o
   5   9  -1         31.35         39.28         3.39 o
   6   9  -1        624.30        691.27        38.14 o
   7   9  -1       1462.78       1515.88        88.57 o
   8   9  -1        194.93        189.12        12.17 o
   9   9  -1        670.51        607.96        37.11 o
  10   9  -1         56.91         60.39         5.37 o
  11   9  -1         52.98         57.17         6.19 o
  12   9  -1        169.72        159.26        11.50 o
  13   9  -1        362.41        332.38        21.37 o
  14   9  -1         85.37         96.29         7.80 o
  15   9  -1          1.83         -1.55         3.89 o
  16   9  -1          7.40          7.97         4.79 o
  17   9  -1         60.21         71.26        13.80 o
  18   9  -1          2.47          2.16         5.04 o
   1  10  -1        291.71        321.83        19.68 o
   2  10  -1        943.94       1070.95        56.70 o
   3  10  -1        636.97        706.74        39.76 o
   4  10  -1        157.85        170.56         9.58 o
   5  10  -1         59.70         76.65         7.29 o
   6  10  -1          2.72         -0.46         2.09 o
   7  10  -1        359.31        363.50        22.61 o
   8  10  -1        851.07        861.35        54.03 o
   9  10  -1         40.08         34.12         4.14 o
  10  10  -1       1104.41       1193.88        72.66 o
  11  10  -1         18.67         17.80         4.00 o
  12  10  -1        575.51        515.96        38.42 o
  13  10  -1         73.25         76.38         7.64 o
  14  10  -1        248.97        240.20        17.00 o
  15  10  -1          9.64          4.30         4.42 o
  16  10  -1         13.34         14.78         4.65 o
  17  10  -1         55.32         43.02         7.26 o
  18  10  -1         55.89         56.13         7.73 o
   0  11  -1        160.24        174.93        13.88 o
   1  11  -1       1803.53       1839.39       118.20 o
   2  11  -1         59.15         86.79         5.23 o
   3  11  -1       1826.07       1923.48       120.18 o
   4  11  -1        155.88        193.79        16.56 o
   5  11  -1        718.76        756.97        45.34 o
   6  11  -1         59.14         52.13         4.21 o
   7  11  -1        319.05        265.99        14.98 o
   8  11  -1         90.39         98.13         6.92 o
   9  11  -1        477.73        458.40        27.72 o
  10  11  -1        115.30         98.61        11.02 o
  11  11  -1        187.79        159.70        17.71 o
  12  11  -1         38.50         38.40         5.09 o
  13  11  -1        146.88        148.00        12.58 o
  14  11  -1         88.90         71.27         7.40 o
  15  11  -1         31.89         29.60         5.74 o
  16  11  -1         95.93         93.27        14.04 o
  17  11  -1        105.35         92.29        26.12 o
  18  11  -1         11.37         10.98         8.38 o
   1  12  -1        516.01        559.10        29.03 o
   2  12  -1       1177.93       1265.58        70.16 o
   3  12  -1         94.49        107.53         8.87 o
   4  12  -1        177.52        179.96        10.20 o
   5  12  -1        123.51        154.88         8.72 o
   6  12  -1        334.62        300.55        17.81 o
   7  12  -1        670.71        622.55        39.90 o
   8  12  -1        917.99        916.99        53.76 o
   9  12  -1        112.44        106.37         8.22 o
  10  12  -1        432.39        387.63        25.43 o
  11  12  -1        287.13        324.58        22.00 o
  12  12  -1        188.01        149.55        12.72 o
  13  12  -1        364.25        363.58        26.73 o
  14  12  -1         55.61         44.97         6.64 o
  15  12  -1        262.25        254.92        20.90 o
  16  12  -1         73.98         69.90         8.05 o
  17  12  -1         38.11         36.70         6.80 o
  18  12  -1         73.93         72.80        12.81 o
   0  13  -1       1143.35       1154.10       101.84 o
   1  13  -1         93.87         84.17         5.44 o
   2  13  -1         73.11         93.78         6.91 o
   3  13  -1        297.33        305.41        19.79 o
   4  13  -1        474.23        480.42        27.79 o
   5  13  -1         89.11         83.56         6.98 o
   6  13  -1        611.31        627.14        37.17 o
   7  13  -1       1042.00       1032.89        67.03 o
   8  13  -1        211.62        215.42        17.75 o
   9  13  -1          3.81          9.04         3.64 o
  10  13  -1         86.66         90.60         8.33 o
  11  13  -1        115.17        128.39        10.36 o
  12  13  -1         56.58         48.21         6.52 o
  13  13  -1          1.18          9.70         4.54 o
  14  13  -1         40.44         32.54         7.23 o
  15  13  -1         25.49         14.01         4.54 o
  16  13  -1         45.31         48.23         6.83 o
  17  13  -1         15.06          7.13         6.04 o
   1  14  -1         96.60        115.33        10.11 o
   2  14  -1         63.37         49.57         5.78 o
   3  14  -1        532.23        605.78        40.95 o
   4  14  -1         22.61         21.99         3.80 o
   5  14  -1         94.71         84.83         5.91 o
   6  14  -1        236.96        226.75        16.23 o
   7  14  -1        626.20        600.72        38.52 o
   8  14  -1         64.14         62.99         5.89 o
   9  14  -1        386.80        325.54        28.63 o
  10  14  -1        416.56        447.40        35.48 o
  11  14  -1        266.28        268.15        20.74 o
  12  14  -1         32.89         35.36         5.64 o
  13  14  -1         87.81         93.78         8.78 o
  14  14  -1         74.28         63.90         7.81 o
  15  14  -1         85.93         70.04         8.64 o
  16  14  -1         53.23         48.57         6.73 o
  17  14  -1         19.15         25.19         6.21 o
   0  15  -1       1464.58       1344.99       227.84 o
   1  15  -1        322.14        335.63        24.44 o
   2  15  -1       1019.79        990.19        69.89 o
   3  15  -1         99.96        102.75         8.93 o
   4  15  -1       1346.47       1361.55       103.62 o
   5  15  -1        188.93        206.47        12.99 o
   6  15  -1         47.42         54.91         6.16 o
   7  15  -1       1145.57       1114.29        78.97 o
   8  15  -1         47.57         31.81         4.72 o
   9  15  -1         70.77         53.77         9.42 o
  10  15  -1         13.33         15.96         4.68 o
  11  15  -1          2.13          1.50         4.34 o
  12  15  -1          8.37          8.44         4.50 o
  13  15  -1        250.97        271.09        25.39 o
  14  15  -1          9.31          3.59         4.79 o
  15  15  -1         31.91         36.56         6.22 o
  16  15  -1        133.07        133.03        15.97 o
  17  15  -1          9.69         19.64         9.11 o
   1  16  -1        185.88        190.69        14.83 o
   2  16  -1         33.86         29.66         4.70 o
   3  16  -1        642.53        602.83        55.75 o
   4  16  -1        119.16        118.82         9.07 o
   5  16  -1        783.29        684.25        49.24 o
   6  16  -1         47.52         53.36         6.09 o
   7  16  -1         92.63         94.97         9.89 o
   8  16  -1        185.48        178.49        17.70 o
   9  16  -1        340.83        338.18        24.95 o
  10  16  -1         66.11         70.58         7.52 o
  11  16  -1        306.60        307.61        23.66 o
  12  16  -1        162.71        143.03        12.83 o
  13  16  -1         78.33         81.42        13.92 o
  14  16  -1        150.67        151.66        14.72 o
  15  16  -1        154.81        146.13        15.18 o
  16  16  -1         22.26         22.92         7.94 o
   0  17  -1        380.32        364.50        43.25 o
   1  17  -1        473.55        463.03        54.79 o
   2  17  -1        646.01        685.63        48.36 o
   3  17  -1        275.25        265.78        20.88 o
   4  17  -1        418.10        407.79        25.32 o
   5  17  -1        179.46        176.74        12.77 o
   6  17  -1        247.48        295.05        28.03 o
   7  17  -1         77.60         86.65        14.85 o
   8  17  -1        167.39        188.85        16.45 o
   9  17  -1         60.76         61.53         8.92 o
  10  17  -1        455.28        423.34        36.09 o
  11  17  -1         36.71         53.27        13.97 o
  12  17  -1         12.09          5.22         5.39 o
  13  17  -1         10.29         16.53         6.03 o
  14  17  -1         11.07          1.87         6.38 o
  15  17  -1          4.96          9.28         5.82 o
  16  17  -1          1.61         -2.64         5.56 o
   1  18  -1         14.45         15.19         4.85 o
   2  18  -1         26.35         25.49         6.04 o
   3  18  -1         16.94         21.19         4.36 o
   4  18  -1        350.71        320.16        26.22 o
   5  18  -1        304.76        294.94        19.67 o
   6  18  -1        464.20        433.73        36.02 o
   7  18  -1        217.34        217.89        19.23 o
   8  18  -1        214.88        169.93        16.21 o
   9  18  -1         45.12         36.88         6.79 o
  10  18  -1          2.49          4.75         5.11 o
  11  18  -1        141.84        115.33        12.75 o
  12  18  -1        122.52         81.74        12.71 o
  13  18  -1        211.14        222.84        23.45 o
  14  18  -1         45.80         48.41         8.07 o
  15  18  -1         20.74         27.11         6.94 o
   0  19  -1        388.09        298.38        40.42 o
   1  19  -1        859.94        934.78        70.97 o
   2  19  -1        441.36        371.20        32.42 o
   3  19  -1        147.00        164.00        10.88 o
   4  19  -1        475.71        477.62        33.45 o
   5  19  -1        660.84        655.37        45.61 o
   6  19  -1         57.39         43.42         7.39 o
   7  19  -1         39.06         37.07         8.25 o
   8  19  -1         22.88         32.79         8.11 o
   9  19  -1         24.56         20.50         6.02 o
  10  19  -1         46.31         50.60         7.90 o
  11  19  -1         38.64         42.66        13.29 o
  12  19  -1        126.88        138.31        16.15 o
  13  19  -1         16.74          7.25         5.89 o
  14  19  -1          6.12         -2.53         5.49 o
  15  19  -1        146.18        139.11        16.65 o
   1  20  -1         57.77         65.44         7.75 o
   2  20  -1        880.85        829.52        61.32 o
   3  20  -1         97.16         86.17        11.27 o
   4  20  -1        373.67        346.76        21.70 o
   5  20  -1         25.95         26.35         5.07 o
   6  20  -1         25.94         36.87         6.57 o
   7  20  -1         81.11         94.64        11.61 o
   8  20  -1        265.01        279.47        33.11 o
   9  20  -1          9.81          6.32         5.60 o
  10  20  -1        136.21        142.93        13.35 o
  11  20  -1         49.77         74.80        16.94 o
  12  20  -1        241.08        213.03        21.80 o
  13  20  -1         47.61         42.94         8.92 o
  14  20  -1        106.34        116.03        13.51 o
   0  21  -1          3.82         -0.97         7.00 o
   1  21  -1        504.98        474.92        40.61 o
   2  21  -1         71.00         74.27        16.26 o
   3  21  -1        528.74        556.19        45.97 o
   4  21  -1          3.60         -0.26         4.08 o
   5  21  -1        114.00        137.23        11.32 o
   6  21  -1         12.13         11.81         5.30 o
   7  21  -1        135.73        122.05        13.26 o
   8  21  -1         12.30          4.42         5.08 o
   9  21  -1         48.69         53.20         9.72 o
  10  21  -1         87.62         79.64         9.71 o
  11  21  -1         35.19         30.94         7.35 o
  12  21  -1         27.54         36.59         7.17 o
  13  21  -1         34.79         30.21         6.66 o
   1  22  -1         31.76         38.10         7.27 o
   2  22  -1        177.91        180.83        13.99 o
   3  22  -1         35.72         39.05         5.82 o
   4  22  -1          5.32         10.34         4.61 o
   5  22  -1        213.14        209.29        17.11 o
   6  22  -1        148.53        148.78        14.30 o
   7  22  -1         55.36         42.63         7.64 o
   8  22  -1        219.65        176.33        22.78 o
   9  22  -1         48.93         48.61         7.57 o
  10  22  -1        182.93        201.42        21.72 o
  11  22  -1         46.15         54.73         8.25 o
  12  22  -1         41.92         38.23         7.70 o
   0  23  -1         83.92         75.92        12.20 o
   1  23  -1         34.14         47.63         6.89 o
   2  23  -1        456.04        442.23        33.23 o
   3  23  -1        114.12        127.63        12.82 o
   4  23  -1        123.89        131.17        11.39 o
   5  23  -1         11.36         10.31         4.69 o
   6  23  -1        118.64        104.29        11.54 o
   7  23  -1        181.99        191.77        17.53 o
   8  23  -1         54.83         50.95         7.93 o
   9  23  -1         27.11         46.02         7.26 o
  10  23  -1         24.59         19.22         6.13 o
  11  23  -1         10.22          8.99         6.05 o
  12  23  -1        127.09        137.07        28.90 o
   1  24  -1        185.94        174.56        15.94 o
   2  24  -1          4.37          3.38         4.42 o
   3  24  -1         11.22         15.04         5.22 o
   4  24  -1         72.65         76.60         7.80 o
   5  24  -1         76.66         82.31         8.28 o
   6  24  -1         52.90         40.09         8.19 o
   7  24  -1         87.37         84.62        14.86 o
   8  24  -1          1.92          8.89         5.56 o
   9  24  -1        254.96        262.41        44.32 o
  10  24  -1         42.50         50.52         8.24 o
  11  24  -1         80.93         80.88        14.42 o
   0  25  -1        403.17        431.23        48.69 o
   1  25  -1          0.90          1.80         4.40 o
   2  25  -1         35.27         42.37         6.02 o
   3  25  -1        176.63        173.17        16.97 o
   4  25  -1        173.06        192.14        19.66 o
   5  25  -1         68.40         62.45         8.63 o
   6  25  -1        204.94        192.99        19.77 o
   7  25  -1          2.56          4.30         5.40 o
   8  25  -1          1.17         -3.02         5.31 o
   9  25  -1          6.95         11.56         5.80 o
  10  25  -1         63.00         71.62        24.36 o
   1  26  -1         21.47         20.91         5.14 o
   2  26  -1        124.38        134.07        13.31 o
   3  26  -1         15.78         13.31         6.84 o
   4  26  -1         30.93         23.71         6.17 o
   5  26  -1         20.96         11.69         5.97 o
   6  26  -1          5.53         10.31         5.58 o
   7  26  -1        164.20        177.02        21.09 o
   8  26  -1         29.40         36.36         7.15 o
   0  27  -1        234.56        194.66        20.54 o
   1  27  -1         60.84         51.17         6.84 o
   2  27  -1          7.95          9.13         5.50 o
   3  27  -1         39.85         39.11         6.95 o
   4  27  -1         87.68         98.55        12.00 o
   5  27  -1         53.12         58.81         8.63 o
   6  27  -1        119.86        126.71        13.54 o
   7  27  -1         20.52         21.59        16.43 o
   1  28  -1         17.16         15.63         4.97 o
   2  28  -1          0.33         -2.78         5.69 o
   3  28  -1        166.35        182.00        25.68 o
   4  28  -1          5.12         -0.26         6.15 o
   5  28  -1          8.37          8.09        13.82 o
   0  29  -1         54.21         43.78        15.87 o
   4   0   0          0.99          1.90         2.66 o
   6   0   0        206.22        275.00        21.74 o
   8   0   0        256.92        255.15        22.13 o
  10   0   0       2626.93       2850.81       255.77 o
  12   0   0         63.80         74.11         9.49 o
  14   0   0         88.47         54.55         8.28 o
  16   0   0         13.58          8.48         6.27 o
  18   0   0          7.93         17.64         7.78 o
   1   1   0       2669.72        871.61       130.39 o
   2   1   0       3027.13       3205.67       220.56 o
   3   1   0        741.89        645.29        44.77 o
   4   1   0        183.90        191.34        10.52 o
   5   1   0        239.79        199.24        11.95 o
   6   1   0        711.97        741.38        39.93 o
   7   1   0       1834.64       1804.45       104.01 o
   8   1   0        166.71        174.97        10.29 o
   9   1   0        302.64        312.30        17.32 o
  10   1   0        125.21        131.25        11.42 o
  11   1   0        511.49        528.26        41.80 o
  12   1   0        243.56        241.95        18.32 o
  13   1   0        236.75        207.99        17.32 o
  14   1   0        159.43        134.78         9.97 o
  15   1   0        293.03        312.31        20.85 o
  16   1   0        510.56        536.71        34.46 o
  17   1   0         45.64         44.43         6.20 o
  18   1   0        131.55        127.99        12.86 o
  19   1   0         25.41         27.72         8.16 o
  20   1   0          0.55         -2.75        11.90 o
   0   2   0        256.02        247.92        27.56 o
   1   2   0        250.15        210.18        13.16 o
   2   2   0        128.46        121.57         7.21 o
   3   2   0       9127.22       3903.64       587.84 o
   4   2   0       2783.44       2763.46       172.16 o
   5   2   0        192.21        173.31        12.13 o
   6   2   0        489.65        483.16        27.84 o
   7   2   0        135.76        153.86        13.73 o
   8   2   0        120.28        105.52         6.24 o
   9   2   0        598.60        679.16        39.53 o
  10   2   0         97.13         94.39         6.82 o
  11   2   0         12.97          8.88         3.17 o
  12   2   0         88.08         74.11         8.44 o
  13   2   0         17.09         13.80         4.12 o
  14   2   0        112.22        118.96         9.50 o
  15   2   0         30.99         33.01         7.03 o
  16   2   0        222.49        220.34        19.94 o
  17   2   0          1.96          6.39         4.59 o
  18   2   0        212.81        274.15        24.21 o
  19   2   0         16.92         16.75         5.51 o
  20   2   0          5.08          9.84        12.76 o
   1   3   0        701.83        799.92        43.20 o
   2   3   0         60.26         85.26         5.44 o
   3   3   0       3122.72       3234.36       285.99 o
   4   3   0        873.01        779.48        53.21 o
   5   3   0         14.00         17.64         2.88 o
   6   3   0        629.67        600.48        35.02 o
   7   3   0        371.80        377.81        22.05 o
   8   3   0        835.85        828.24        57.09 o
   9   3   0        879.53        849.98        50.14 o
  10   3   0        916.25        863.41        53.57 o
  11   3   0        872.08        800.77        46.55 o
  12   3   0          9.10          9.14         3.28 o
  13   3   0        243.72        230.70        15.56 o
  14   3   0         83.95         94.73         8.30 o
  15   3   0        380.42        383.85        25.46 o
  16   3   0         10.16          7.87         4.74 o
  17   3   0        197.20        246.92        25.63 o
  18   3   0         34.42         42.48         7.08 o
  19   3   0         60.78         60.62         8.34 o
   0   4   0       1764.78       1919.58       170.37 o
   4   4   0       1664.27       1555.30       104.35 o
   5   4   0        288.54        246.47        16.26 o
   6   4   0         34.25         28.53         3.34 o
   7   4   0       2065.59       2065.60       120.41 o
   8   4   0       1800.49       1852.54       107.33 o
   9   4   0          1.31          0.36         2.68 o
  10   4   0        281.14        277.86        20.69 o
  11   4   0        110.70        110.45         8.06 o
  12   4   0        139.79        155.16        10.65 o
  13   4   0        222.12        200.84        15.74 o
  14   4   0         13.56         15.50         4.22 o
  15   4   0         45.76         42.63         5.89 o
  16   4   0          3.47          5.45         4.36 o
  17   4   0        116.85        126.18        11.42 o
  18   4   0         82.98         90.81         9.38 o
  19   4   0        249.07        235.98        23.36 o
   1   5   0        106.66        108.53         6.20 o
   2   5   0       6336.17       6672.62       730.24 o
   3   5   0        352.34        332.52        20.98 o
   4   5   0       1099.70       1069.98        57.78 o
   5   5   0       1722.51       1896.22       145.15 o
   6   5   0        279.68        215.18        13.77 o
   7   5   0        808.52        939.56        54.93 o
   8   5   0       4262.38       5312.70       332.14 o
   9   5   0         70.37         57.45         4.92 o
  10   5   0        376.78        349.74        22.84 o
  11   5   0         65.73         61.47         5.44 o
  12   5   0        352.72        361.39        21.67 o
  13   5   0         48.76         44.47         4.89 o
  14   5   0        522.03        575.40        45.12 o
  15   5   0        106.89        119.34        21.72 o
  16   5   0         59.10         70.06        11.99 o
  17   5   0          0.12         -1.95         4.45 o
  18   5   0        193.81        191.13        16.38 o
  19   5   0        226.76        235.07        23.94 o
   0   6   0       3120.10       3430.11       303.07 o
   1   6   0       3080.04       2866.05       166.39 o
   2   6   0         77.19         85.08         5.53 o
   3   6   0       1691.91       1667.30       113.90 o
   4   6   0        155.44        147.44        10.49 o
   5   6   0        952.66        865.76        50.55 o
   6   6   0        321.47        340.09        22.33 o
   7   6   0       1735.18       1892.84       119.11 o
   8   6   0        195.58        208.68        12.84 o
   9   6   0         24.77         16.53         3.25 o
  10   6   0         27.22         39.66         6.98 o
  11   6   0         54.03         53.32         5.18 o
  12   6   0          0.00          2.07         2.93 o
  13   6   0          1.52          2.04         3.28 o
  14   6   0         24.77         25.12         5.16 o
  15   6   0        160.62        138.87        11.77 o
  16   6   0         17.17         10.80         4.78 o
  17   6   0         22.36         18.17         5.02 o
  18   6   0        150.51        183.46        15.16 o
  19   6   0        180.24        176.06        30.08 o
   1   7   0        321.10        342.58        20.30 o
   2   7   0        260.82        312.38        17.04 o
   3   7   0          0.75          1.25         1.76 o
   4   7   0       3709.38       4154.57       262.30 o
   5   7   0         28.62         25.16         2.70 o
   6   7   0         24.69         25.02         3.28 o
   7   7   0          0.76          0.13         3.35 o
   8   7   0       1585.82       1633.88       112.22 o
   9   7   0          5.63          2.77         2.89 o
  10   7   0        906.56        890.73        51.71 o
  11   7   0        425.11        433.98        26.15 o
  12   7   0        914.27        879.24        54.96 o
  13   7   0        348.94        353.86        23.59 o
  14   7   0        245.10        248.31        18.88 o
  15   7   0          5.34          7.05         4.55 o
  16   7   0          1.67          1.36         4.24 o
  17   7   0         11.07         11.00         4.81 o
  18   7   0         73.99         47.11         9.15 o
  19   7   0         16.95         17.10         6.30 o
   0   8   0       2212.04       2229.07       199.08 o
   1   8   0        652.05        607.53        35.84 o
   2   8   0       1582.80       1442.03        83.38 o
   3   8   0        611.26        598.18        32.40 o
   4   8   0       2663.27       3025.18       185.58 o
   5   8   0       3364.15       3640.81       225.60 o
   6   8   0       1755.50       1814.49       105.29 o
   7   8   0        824.54        849.25        49.72 o
   8   8   0         18.08         15.60         3.14 o
   9   8   0        505.12        478.96        29.90 o
  10   8   0        138.98        155.38        17.31 o
  11   8   0        110.22        113.92         8.28 o
  12   8   0         65.25         73.57         7.91 o
  13   8   0        483.14        430.68        28.08 o
  14   8   0        142.58        128.87         9.04 o
  15   8   0         54.59         52.61         8.97 o
  16   8   0         14.03         10.22         6.01 o
  17   8   0          0.36         -0.56         4.50 o
  18   8   0         56.49         46.53         6.99 o
  19   8   0        112.34        111.12        20.06 o
   1   9   0        620.16        662.13        46.28 o
   2   9   0        100.22        119.34         7.29 o
   3   9   0          0.83          4.73         1.72 o
   4   9   0          0.48          5.54         1.97 o
   5   9   0       1523.40       1587.28        91.87 o
   6   9   0        704.18        750.43        41.21 o
   7   9   0        627.57        567.74        35.93 o
   8   9   0         22.77         34.73         3.84 o
   9   9   0        823.51        931.36        57.84 o
  10   9   0        105.89        130.38         8.79 o
  11   9   0        724.85        780.58        48.47 o
  12   9   0          0.98          3.41         3.18 o
  13   9   0        538.06        534.12        34.78 o
  14   9   0         89.06         97.97         8.39 o
  15   9   0         15.54         19.89         5.23 o
  16   9   0          0.92          5.05         4.45 o
  17   9   0         38.71         48.32         9.80 o
  18   9   0         56.65         61.13         9.38 o
  19   9   0          7.50          2.16         6.34 o
   0  10   0        830.71        764.33       119.11 o
   1  10   0       1796.91       1962.54       123.67 o
   2  10   0       1793.80       1633.66        94.00 o
   3  10   0         15.87         14.91         2.09 o
   4  10   0       2558.10       2433.53       132.41 o
   5  10   0         25.61         28.23         3.58 o
   6  10   0        726.01        699.33        43.94 o
   7  10   0         29.79         24.95         3.37 o
   8  10   0        141.17        137.22        11.24 o
   9  10   0        178.56        194.88        15.65 o
  10  10   0       1973.99       2093.32       132.04 o
  11  10   0        374.59        380.77        24.74 o
  12  10   0          8.52          8.44         3.67 o
  13  10   0        140.36        134.31        10.65 o
  14  10   0         11.67         10.98         4.80 o
  15  10   0         86.00         87.58         9.06 o
  16  10   0        120.80        131.15        11.27 o
  17  10   0         25.91         25.95         5.95 o
  18  10   0        193.55        249.24        29.48 o
   1  11   0         45.86         40.02         5.08 o
   2  11   0        734.35        704.73        41.16 o
   3  11   0        985.74       1038.08        64.57 o
   4  11   0        212.37        224.60        12.87 o
   5  11   0         71.82         92.48         5.99 o
   6  11   0        236.74        246.05        14.18 o
   7  11   0         39.02         50.58         4.86 o
   8  11   0         12.74         17.50         3.28 o
   9  11   0       1650.08       1625.56       113.54 o
  10  11   0          0.01          2.07         3.11 o
  11  11   0       2480.83       2385.85       147.33 o
  12  11   0         16.17         15.38         4.07 o
  13  11   0        120.90        131.15        10.67 o
  14  11   0         77.63         81.01         9.60 o
  15  11   0         27.17         41.44         7.13 o
  16  11   0        151.63        147.85        20.41 o
  17  11   0         52.22         55.14         8.90 o
  18  11   0          2.09         -0.66         9.81 o
   0  12   0        553.85        490.63        56.04 o
   1  12   0        120.13        137.39        10.70 o
   2  12   0       2095.46       1968.37       113.15 o
   3  12   0         58.49         56.45         4.77 o
   4  12   0       1812.42       1933.91       104.65 o
   5  12   0        366.86        375.80        20.25 o
   6  12   0         79.96         76.58         5.44 o
   7  12   0       1031.29       1033.01        60.22 o
   8  12   0          0.08          3.33         2.74 o
   9  12   0        342.92        335.55        23.74 o
  10  12   0        214.48        217.70        17.00 o
  11  12   0        797.81        705.60        42.13 o
  12  12   0         29.77         39.17         5.16 o
  13  12   0          0.06          0.08         3.56 o
  14  12   0          1.04          3.36         4.49 o
  15  12   0        185.39        178.42        14.71 o
  16  12   0          9.11          3.24         4.75 o
  17  12   0          7.63         19.96         6.59 o
  18  12   0          1.90         -1.39         6.76 o
   1  13   0        599.33        595.39        41.33 o
   2  13   0        112.91        111.58         7.10 o
   3  13   0         32.57         42.72         3.95 o
   4  13   0         63.96         81.04         6.29 o
   5  13   0        792.21        799.17        46.77 o
   6  13   0        664.59        590.82        32.54 o
   7  13   0       1430.96       1413.01        97.62 o
   8  13   0         66.96         68.33         8.66 o
   9  13   0        101.20        110.32         8.93 o
  10  13   0        157.65        157.46        11.55 o
  11  13   0         64.18         51.41         5.75 o
  12  13   0        163.85        162.09        13.74 o
  13  13   0         54.04         56.16         6.98 o
  14  13   0        569.55        579.15        52.91 o
  15  13   0         18.40         22.83         5.62 o
  16  13   0         71.64         87.30        11.67 o
  17  13   0         45.90         42.39         8.00 o
   0  14   0        687.36        685.44        62.50 o
   1  14   0       2487.99       2378.19       149.72 o
   2  14   0        768.39        820.87        52.02 o
   3  14   0        209.39        170.55        13.37 o
   4  14   0       1257.76       1186.19        73.61 o
   5  14   0        639.72        659.33        41.11 o
   6  14   0        653.48        647.74        43.64 o
   7  14   0        116.59        127.34         9.49 o
   8  14   0         17.80         16.32         3.90 o
   9  14   0        118.30        118.18        11.18 o
  10  14   0        214.51        222.89        17.32 o
  11  14   0         45.75         40.24         5.29 o
  12  14   0        156.14        159.08        14.62 o
  13  14   0        186.84        172.49        14.31 o
  14  14   0          6.34         -2.55         4.48 o
  15  14   0         10.32          5.42         4.97 o
  16  14   0        107.29        124.55        14.41 o
  17  14   0        122.61        143.69        13.99 o
   1  15   0        171.23        176.31        12.14 o
   2  15   0         23.45         25.34         3.69 o
   3  15   0        204.52        236.51        15.96 o
   4  15   0        463.34        411.78        29.78 o
   5  15   0         54.34         63.25         5.23 o
   6  15   0         22.01         15.97         3.73 o
   7  15   0        262.32        223.13        15.11 o
   8  15   0       1465.71       1505.51        95.42 o
   9  15   0          3.33          9.58         3.87 o
  10  15   0        372.26        404.48        32.29 o
  11  15   0          2.19         -0.05         3.72 o
  12  15   0        215.36        209.12        16.51 o
  13  15   0          0.37          5.97         4.81 o
  14  15   0        174.99        187.91        15.59 o
  15  15   0         44.97         47.34         7.31 o
  16  15   0         29.48         31.58         7.65 o
  17  15   0         53.79         52.10         7.96 o
   0  16   0        252.53        303.92        36.07 o
   1  16   0       1033.72       1052.43        72.90 o
   2  16   0         36.69         38.22         4.78 o
   3  16   0       1173.33       1184.45        82.83 o
   4  16   0         37.41         38.14         4.69 o
   5  16   0          0.11          2.38         3.33 o
   6  16   0        678.25        655.69        51.32 o
   7  16   0        191.88        231.70        17.89 o
   8  16   0          1.54          0.37         3.53 o
   9  16   0         11.69          4.21         3.68 o
  10  16   0          8.46          4.97         3.96 o
  11  16   0        182.54        231.97        24.15 o
  12  16   0          5.75          3.45         4.56 o
  13  16   0          0.70          7.95         4.96 o
  14  16   0         20.10         15.84         5.45 o
  15  16   0          0.40          2.97         5.28 o
  16  16   0          0.17          3.43         5.14 o
   1  17   0        279.22        269.99        18.31 o
   2  17   0         23.27         26.41         4.29 o
   3  17   0        324.08        264.51        17.99 o
   4  17   0       1345.96       1377.43        86.97 o
   5  17   0          0.46          0.85         3.44 o
   6  17   0         31.86         34.03         6.78 o
   7  17   0         12.51         11.05         4.47 o
   8  17   0        150.95        145.77        12.21 o
   9  17   0          5.92          0.44         5.38 o
  10  17   0         99.70         95.61         9.18 o
  11  17   0         43.06         50.30         7.84 o
  12  17   0         28.66         29.09         6.64 o
  13  17   0         56.43         60.78         8.55 o
  14  17   0        123.15        144.99        14.91 o
  15  17   0          7.78         13.61         6.70 o
  16  17   0         52.38         45.36         8.65 o
   0  18   0       2290.96       2272.92       203.94 o
   1  18   0       2118.76       2190.37       165.67 o
   2  18   0        633.51        646.19        40.78 o
   3  18   0       1738.61       1761.90       112.01 o
   4  18   0         67.81         67.26         6.40 o
   5  18   0          5.23          4.47         4.15 o
   6  18   0         16.52         12.78         4.52 o
   7  18   0        276.23        302.36        22.64 o
   8  18   0         59.06         64.01         7.25 o
   9  18   0         12.25         16.08         4.94 o
  10  18   0          1.61          5.68         4.73 o
  11  18   0         20.16         17.81         5.54 o
  12  18   0         18.12         24.28         6.38 o
  13  18   0         21.91         20.96        14.26 o
  14  18   0         92.01        107.66        39.01 o
  15  18   0         56.15         50.23        10.71 o
   1  19   0        136.93        126.60         8.91 o
   2  19   0        138.46        124.93        11.49 o
   3  19   0        401.38        382.79        25.33 o
   4  19   0         70.54         71.52         6.81 o
   5  19   0        146.62        127.08        14.58 o
   6  19   0         14.13         11.60         4.38 o
   7  19   0        189.42        185.20        15.10 o
   8  19   0          1.26          5.61         4.38 o
   9  19   0        233.07        229.50        20.58 o
  10  19   0        186.56        202.78        16.60 o
  11  19   0        226.81        252.12        19.58 o
  12  19   0         61.44         55.89        10.09 o
  13  19   0        200.89        203.34        19.29 o
  14  19   0         13.64         23.64         7.35 o
  15  19   0        333.82        322.25        52.39 o
   0  20   0       1087.89       1115.86       100.13 o
   1  20   0          0.07          1.35         3.10 o
   2  20   0         21.44         20.76         4.32 o
   3  20   0        298.19        302.04        22.99 o
   4  20   0        881.37        767.07        58.27 o
   5  20   0         32.58         24.38         6.03 o
   6  20   0         84.64         91.03         8.89 o
   7  20   0         30.87         33.45         5.78 o
   8  20   0          7.49          6.88         4.73 o
   9  20   0         31.60         29.85         5.85 o
  10  20   0         25.00         17.69         5.36 o
  11  20   0        124.36        139.82        19.38 o
  12  20   0         41.51         39.99         7.45 o
  13  20   0          0.46          4.41         6.29 o
  14  20   0        103.70        115.45        14.73 o
   1  21   0        328.18        328.38        22.33 o
   2  21   0        118.32        142.70        11.89 o
   3  21   0         23.87         24.45         4.96 o
   4  21   0        229.78        246.85        18.94 o
   5  21   0         53.60         54.67         8.50 o
   6  21   0        231.31        285.83        24.73 o
   7  21   0        620.48        605.14        48.11 o
   8  21   0          6.76          8.48         4.94 o
   9  21   0         28.76         28.26         5.77 o
  10  21   0          4.36          1.87         4.71 o
  11  21   0        155.61        177.62        16.73 o
  12  21   0         26.31         28.04         6.86 o
  13  21   0         28.73         30.00         7.89 o
   0  22   0       2841.75       2495.76       189.69 o
   1  22   0        281.36        287.52        19.25 o
   2  22   0        348.98        350.91        23.07 o
   3  22   0        170.29        185.30        18.36 o
   4  22   0         79.87         81.31         8.30 o
   5  22   0         47.81         42.35         6.05 o
   6  22   0         72.17         83.48         9.79 o
   7  22   0         41.37         49.67         6.79 o
   8  22   0        254.13        236.64        29.18 o
   9  22   0        148.26        161.42        18.18 o
  10  22   0         51.56         47.22         7.89 o
  11  22   0         51.56         42.85        12.18 o
  12  22   0         40.38         37.05        10.79 o
  13  22   0         65.56         43.18        11.16 o
   1  23   0          6.11          5.79         4.04 o
   2  23   0          1.99         -2.91         3.75 o
   3  23   0         91.40         92.86         8.92 o
   4  23   0        165.54        154.50        13.21 o
   5  23   0         35.54         34.06         5.98 o
   6  23   0         92.24        111.66        10.61 o
   7  23   0         67.72         81.39         8.55 o
   8  23   0         83.00        108.27        10.59 o
   9  23   0          0.92         -4.65         4.65 o
  10  23   0         81.21         73.57         9.91 o
  11  23   0        291.00        263.96        27.93 o
  12  23   0         79.84         72.90        12.68 o
   0  24   0        771.14        702.94        63.18 o
   1  24   0        108.14        119.69         9.13 o
   2  24   0         42.78         57.16         6.84 o
   3  24   0        344.64        349.42        26.09 o
   4  24   0         77.49         98.28         9.81 o
   5  24   0        371.86        362.34        26.33 o
   6  24   0        189.56        204.08        17.72 o
   7  24   0         10.66         15.12         5.21 o
   8  24   0         43.98         50.22         6.95 o
   9  24   0          0.27         -3.44         6.21 o
  10  24   0         33.31         41.64         8.43 o
  11  24   0         59.62         54.38        11.01 o
   1  25   0         96.71         84.20        10.37 o
   2  25   0        104.26        130.16        13.32 o
   3  25   0          1.05         -1.15         4.29 o
   4  25   0         17.08         10.91         4.69 o
   5  25   0         14.77         15.19         5.16 o
   6  25   0          7.69          9.03         4.94 o
   7  25   0         24.80         21.53         5.42 o
   8  25   0        365.23        390.33        29.27 o
   9  25   0        202.72        268.21        34.22 o
   0  26   0          0.00         -3.34         5.19 o
   1  26   0         39.56         38.07         5.44 o
   2  26   0        124.09        126.78        11.38 o
   3  26   0        177.17        195.64        15.63 o
   4  26   0          2.39         -2.24         4.64 o
   5  26   0        116.29        131.27        11.78 o
   6  26   0          4.57          0.23         4.74 o
   7  26   0         78.71         95.53        10.87 o
   8  26   0         15.63          8.27         5.97 o
   9  26   0         27.40         10.84        15.65 o
   1  27   0         19.13         17.01         4.58 o
   2  27   0         14.60          5.95         4.65 o
   3  27   0         18.36         18.26         5.32 o
   4  27   0         38.46         33.24         5.96 o
   5  27   0         82.43         94.32         9.69 o
   6  27   0         79.28         95.66        12.19 o
   7  27   0          4.63         11.47         5.55 o
   0  28   0          3.57          1.20         5.63 o
   1  28   0         77.46         68.32         7.66 o
   2  28   0         81.60         57.57         7.62 o
   3  28   0         17.89         19.95         4.78 o
   4  28   0         29.24         28.14         6.63 o
   5  28   0         71.51         61.32         8.37 o
   6  28   0          9.72          2.14         9.90 o
   1  29   0          0.00          6.28         4.77 o
   2  29   0          0.11         -4.29         4.29 o
   2   0   1       1557.06       1787.66       147.37 o
   4   0   1       3152.84       3082.22       327.33 o
   6   0   1        756.05        737.58        61.17 o
   8   0   1       1936.96       1722.10       183.55 o
  10   0   1        338.39        334.37        33.14 o
  12   0   1        364.02        365.74        31.53 o
  14   0   1        830.72        648.66       152.09 o
  16   0   1        266.86        221.31        36.63 o
  18   0   1         10.22          8.73         8.28 o
   0   1   1       2979.15       2697.41       237.19 o
   2   1   1      10446.82       9300.47       980.79 o
   3   1   1       1000.13        836.20        48.79 o
   4   1   1        250.19        248.92        13.41 o
   5   1   1       1212.30       1284.99        73.59 o
   6   1   1          0.53          1.23         2.25 o
   7   1   1        805.37        862.94        55.88 o
   8   1   1        163.48        157.27         9.32 o
   9   1   1        679.03        718.65        44.17 o
  10   1   1        137.91        146.14         8.26 o
  11   1   1        404.48        411.28        36.54 o
  12   1   1        210.30        221.00        14.90 o
  13   1   1         67.78         62.26         6.37 o
  14   1   1         13.53         12.71         4.23 o
  15   1   1        209.09        226.78        15.49 o
  16   1   1         50.71         53.15         6.14 o
  17   1   1        100.14         97.08        10.07 o
  18   1   1          9.68         12.05         5.45 o
  19   1   1         80.55         74.14        10.56 o
   1   2   1       8273.71       7196.29      1075.34 o
   3   2   1        217.94        198.78        10.84 o
   4   2   1       3980.77       4057.31       206.87 o
   5   2   1       5144.16       5309.88       302.86 o
   6   2   1          0.26         -0.39         1.85 o
   7   2   1        410.22        398.82        24.48 o
   8   2   1        148.87        156.09        10.71 o
   9   2   1        405.79        437.58        25.39 o
  10   2   1        535.08        550.74        33.50 o
  11   2   1        521.90        537.56        33.55 o
  12   2   1       1237.29       1194.73        81.80 o
  13   2   1        127.07        114.77         9.16 o
  14   2   1        523.66        510.94        36.38 o
  15   2   1        158.71        138.58        13.58 o
  16   2   1         19.11         21.02         5.27 o
  17   2   1        146.75        159.46        15.13 o
  18   2   1        110.54        110.54        14.15 o
  19   2   1         11.92          5.76         5.22 o
   0   3   1       1653.26       1618.40       108.48 o
   1   3   1       4826.69       4915.01       232.47 o
   2   3   1       9300.86       9674.37      1299.95 o
   3   3   1       4851.08       4811.79       260.40 o
   4   3   1       7704.40       7344.21       667.37 o
   5   3   1        322.95        334.16        17.59 o
   6   3   1       1217.50       1345.47        78.82 o
   7   3   1         83.75         82.76         6.10 o
   8   3   1        490.54        518.48        30.45 o
   9   3   1         51.81         54.58         6.84 o
  10   3   1         87.65         98.56         8.22 o
  11   3   1        193.81        198.27        14.16 o
  12   3   1         14.55         13.94         3.46 o
  13   3   1         51.95         58.75         6.23 o
  14   3   1        234.67        240.86        19.19 o
  15   3   1        244.95        253.02        17.82 o
  16   3   1         19.05         11.29         5.96 o
  17   3   1        118.37        124.08        13.66 o
  18   3   1        256.80        249.95        20.98 o
  19   3   1         36.18         34.44         8.59 o
   1   4   1        254.74        255.32        12.08 o
   2   4   1       3829.35       3952.98       181.33 o
   3   4   1       6236.84       6163.84       358.86 o
   4   4   1       3314.78       3150.09       182.66 o
   5   4   1        726.70        652.71        35.77 o
   6   4   1        615.82        612.10        35.06 o
   7   4   1       1717.84       1614.29        97.65 o
   8   4   1        255.47        263.93        15.22 o
   9   4   1        811.94        862.30        52.48 o
  10   4   1        298.99        283.83        18.71 o
  11   4   1        339.10        316.25        21.57 o
  12   4   1         97.35         90.62         8.51 o
  13   4   1        633.29        571.14        41.38 o
  14   4   1         59.07         52.37         6.10 o
  15   4   1        233.32        237.60        16.79 o
  16   4   1        131.10        130.05        11.46 o
  17   4   1        206.18        190.46        15.57 o
  18   4   1         50.42         56.12         7.98 o
  19   4   1         60.16         66.93        14.71 o
   0   5   1       3358.90       3052.48       206.44 o
   1   5   1       1273.19       1239.12        57.02 o
   2   5   1       1158.10       1262.41        64.02 o
   3   5   1       2516.97       2576.65       140.69 o
   4   5   1        423.16        412.01        21.27 o
   5   5   1       2109.65       2156.74       124.22 o
   6   5   1       2102.29       2161.94       116.54 o
   7   5   1        283.17        282.11        21.68 o
   8   5   1        717.22        672.70        38.25 o
   9   5   1        609.68        604.45        39.12 o
  10   5   1         96.68        105.32         7.87 o
  11   5   1        155.97        162.38        11.85 o
  12   5   1        303.73        286.12        21.57 o
  13   5   1         24.05         26.07         4.17 o
  14   5   1         12.48         18.83         4.37 o
  15   5   1         38.83         35.54         5.63 o
  16   5   1          6.50          9.07         5.16 o
  17   5   1        201.01        205.91        16.20 o
  18   5   1        148.00        145.90        15.11 o
  19   5   1         24.17         23.92         6.78 o
   1   6   1        865.92        874.33        50.12 o
   2   6   1       1744.75       1742.45        84.06 o
   3   6   1       1849.13       1841.07        94.67 o
   4   6   1       2554.39       2609.18       144.75 o
   5   6   1        352.31        371.75        18.65 o
   6   6   1       2347.51       2643.35       133.42 o
   7   6   1       1603.78       1584.91        90.97 o
   8   6   1        988.65       1019.72        68.82 o
   9   6   1        908.04        842.19        55.10 o
  10   6   1         23.13         26.90         3.89 o
  11   6   1        515.90        479.37        31.13 o
  12   6   1         34.58         36.97         5.96 o
  13   6   1        149.54        140.35        10.25 o
  14   6   1        161.00        150.35        11.27 o
  15   6   1        305.47        287.79        20.69 o
  16   6   1         14.19         17.88         5.02 o
  17   6   1        146.99        167.59        13.49 o
  18   6   1          7.90          3.86         4.53 o
  19   6   1         33.57         38.24         7.96 o
   0   7   1       1731.13       1716.53       141.91 o
   1   7   1        636.43        591.31        32.77 o
   2   7   1        980.15        978.43        51.85 o
   3   7   1        897.78        896.69        43.99 o
   4   7   1       6295.33       6606.95       379.95 o
   5   7   1         51.25         59.23         3.82 o
   6   7   1       1248.35       1280.26        65.26 o
   7   7   1       1528.01       1816.26       119.43 o
   8   7   1         75.08         76.10         6.16 o
   9   7   1         63.46         65.43         5.51 o
  10   7   1         29.60         32.91         6.71 o
  11   7   1         71.14         75.56         6.35 o
  12   7   1        126.56        114.20        14.72 o
  13   7   1         38.95         34.62         5.53 o
  14   7   1          0.86          1.03         3.82 o
  15   7   1         58.63         58.60         6.71 o
  16   7   1        310.39        338.41        23.70 o
  17   7   1         20.40         14.55         5.78 o
  18   7   1         46.63         57.45         8.53 o
  19   7   1         61.78         55.27         9.26 o
   1   8   1        194.00        212.06        12.31 o
   2   8   1        281.23        364.30        20.14 o
   3   8   1        635.52        764.17        42.82 o
   4   8   1       1845.42       1904.54       104.57 o
   5   8   1        856.52        927.45        53.77 o
   6   8   1        525.38        561.04        35.78 o
   7   8   1        606.23        618.24        32.83 o
   8   8   1        168.68        162.54        10.94 o
   9   8   1       1012.21        975.40        60.83 o
  10   8   1       1065.02       1036.71        62.14 o
  11   8   1       1340.37       1353.39        77.40 o
  12   8   1        458.36        429.96        25.58 o
  13   8   1         39.17         43.06         5.32 o
  14   8   1        434.05        470.43        32.84 o
  15   8   1        134.29        102.97        22.33 o
  16   8   1        123.14        131.82        12.89 o
  17   8   1         19.64         24.83         5.17 o
  18   8   1         33.21         32.51         6.69 o
  19   8   1         56.36         61.92        11.16 o
   0   9   1       1795.62       1853.25       145.22 o
   1   9   1       1686.08       1770.58       101.10 o
   2   9   1        651.67        778.41        44.25 o
   3   9   1        368.20        355.49        18.34 o
   4   9   1        115.60        119.70         7.32 o
   5   9   1         38.21         38.05         3.43 o
   6   9   1        613.74        696.73        38.19 o
   7   9   1       1463.30       1537.13        88.37 o
   8   9   1        191.64        197.29        12.38 o
   9   9   1        670.11        677.14        43.97 o
  10   9   1         55.49         71.08         6.84 o
  11   9   1         52.87         50.59         6.14 o
  12   9   1        170.00        155.22        10.65 o
  13   9   1        363.46        351.19        21.29 o
  14   9   1         85.79         96.25         8.94 o
  15   9   1          1.62         -1.65         3.99 o
  16   9   1          7.92          2.79         4.22 o
  17   9   1         60.85         62.86         7.27 o
  18   9   1          2.57          2.45         4.87 o
   1  10   1        291.30        343.42        19.70 o
   2  10   1        931.73       1013.80        56.66 o
   3  10   1        635.56        657.88        34.80 o
   4  10   1        158.66        155.34         9.50 o
   5  10   1         59.26         70.13         6.14 o
   6  10   1          2.63         -1.08         2.08 o
   7  10   1        360.48        395.53        22.79 o
   8  10   1        864.69        849.83        54.10 o
   9  10   1         40.13         48.63         4.63 o
  10  10   1       1083.36       1115.61        66.96 o
  11  10   1         18.35         15.32         3.59 o
  12  10   1        594.13        602.16        36.00 o
  13  10   1         73.36         63.31         7.41 o
  14  10   1        247.60        238.52        19.76 o
  15  10   1          9.76          9.07         6.54 o
  16  10   1         10.55          5.04         4.82 o
  17  10   1         55.98         54.78         6.54 o
  18  10   1         54.96         51.55         7.74 o
   0  11   1        164.98        163.81        18.55 o
   1  11   1       1786.59       1938.11       102.82 o
   2  11   1         58.79         75.73         5.58 o
   3  11   1       1820.95       1986.64       105.66 o
   4  11   1        153.13        152.29         9.11 o
   5  11   1        706.28        674.79        38.87 o
   6  11   1         59.14         56.18         4.29 o
   7  11   1        314.97        265.64        20.61 o
   8  11   1         91.52         96.18         6.99 o
   9  11   1        465.40        481.82        29.85 o
  10  11   1        115.77        103.66        11.32 o
  11  11   1        188.01        213.12        12.23 o
  12  11   1         38.12         49.26         7.06 o
  13  11   1        149.19        152.59        12.44 o
  14  11   1         89.25         86.43         8.23 o
  15  11   1         29.64         42.20         7.05 o
  16  11   1         96.99         96.75        12.06 o
  17  11   1        103.67        108.30        12.26 o
  18  11   1         11.89         12.64         6.07 o
   1  12   1        515.03        584.62        36.19 o
   2  12   1       1164.16       1322.20        70.17 o
   3  12   1         91.04        104.82         8.81 o
   4  12   1        169.65        179.29         9.65 o
   5  12   1        117.37        130.59         8.57 o
   6  12   1        337.90        290.61        17.74 o
   7  12   1        669.06        644.56        36.38 o
   8  12   1        922.44        919.82        53.78 o
   9  12   1        119.45        123.43         8.50 o
  10  12   1        429.29        386.38        24.00 o
  11  12   1        283.03        302.03        19.39 o
  12  12   1        196.12        231.74        14.40 o
  13  12   1        365.59        363.33        25.76 o
  14  12   1         54.93         56.31         6.87 o
  15  12   1        263.66        276.95        20.29 o
  16  12   1         71.05         59.66         9.93 o
  17  12   1         38.55         32.25         9.72 o
  18  12   1         72.82         65.06        19.36 o
   0  13   1       1135.15       1090.79       101.77 o
   1  13   1         89.50         84.92         6.34 o
   2  13   1         67.99         81.50         5.91 o
   3  13   1        286.70        304.25        17.12 o
   4  13   1        462.64        453.68        24.26 o
   5  13   1         81.14         83.69         5.56 o
   6  13   1        602.23        631.23        34.79 o
   7  13   1       1027.00       1078.01        61.83 o
   8  13   1        208.79        236.14        19.36 o
   9  13   1          3.29          5.40         3.78 o
  10  13   1         85.53         76.73         9.81 o
  11  13   1        114.70        101.04         9.13 o
  12  13   1         56.38         63.74         6.96 o
  13  13   1          1.11          0.12         4.32 o
  14  13   1         42.04         32.18         5.77 o
  15  13   1         25.18         23.80         5.43 o
  16  13   1         46.92         60.08         9.30 o
  17  13   1         16.29         31.25         7.12 o
   1  14   1         98.33        121.87         7.97 o
   2  14   1         64.50         58.56         4.96 o
   3  14   1        546.16        555.69        33.89 o
   4  14   1         23.85         20.05         3.27 o
   5  14   1         89.03         72.19         5.90 o
   6  14   1        242.63        229.01        15.29 o
   7  14   1        604.86        615.76        42.40 o
   8  14   1         61.44         53.33         5.92 o
   9  14   1        399.99        320.85        33.32 o
  10  14   1        426.57        400.48        27.17 o
  11  14   1        270.40        280.77        18.95 o
  12  14   1         32.53         30.35         5.53 o
  13  14   1         90.93         82.76         8.57 o
  14  14   1         72.48         71.81         7.58 o
  15  14   1         84.75        100.95         9.27 o
  16  14   1         51.54         44.13         8.37 o
  17  14   1         16.71         16.61         8.80 o
   0  15   1       1465.35       1521.53       114.34 o
   1  15   1        322.64        346.84        18.95 o
   2  15   1       1020.51       1001.12        62.47 o
   3  15   1         98.50        112.51         8.20 o
   4  15   1       1343.36       1363.85        94.30 o
   5  15   1        190.23        206.90        13.03 o
   6  15   1         40.65         39.08         4.97 o
   7  15   1       1142.08       1170.99        72.07 o
   8  15   1         50.01         45.40         5.45 o
   9  15   1         70.53         84.41         6.77 o
  10  15   1         13.50          3.47         3.97 o
  11  15   1          2.00         -0.42         4.09 o
  12  15   1          8.23          3.90         4.89 o
  13  15   1        251.07        258.48        19.81 o
  14  15   1          8.79         13.89         4.79 o
  15  15   1         31.85         27.45         6.04 o
  16  15   1        135.49        123.78        26.24 o
  17  15   1          9.67         13.87        11.06 o
   1  16   1        186.89        191.30        11.55 o
   2  16   1         34.36         36.12         4.15 o
   3  16   1        642.82        615.22        36.33 o
   4  16   1        119.72        117.00         9.08 o
   5  16   1        781.56        709.25        44.72 o
   6  16   1         47.60         46.28         6.11 o
   7  16   1         91.13         85.64         7.55 o
   8  16   1        186.88        172.30        17.84 o
   9  16   1        334.22        270.30        29.05 o
  10  16   1         66.21         64.70         6.79 o
  11  16   1        299.03        316.39        23.12 o
  12  16   1        163.14        156.74        12.69 o
  13  16   1         76.30         76.23         8.38 o
  14  16   1        149.65        143.75        12.07 o
  15  16   1        157.21        179.04        13.65 o
  16  16   1         22.69         26.70         6.58 o
   0  17   1        382.49        368.80        29.69 o
   1  17   1        472.94        478.55        25.72 o
   2  17   1        652.25        695.40        40.39 o
   3  17   1        268.37        292.34        17.50 o
   4  17   1        396.39        360.56        25.29 o
   5  17   1        175.79        181.49        12.88 o
   6  17   1        235.01        271.45        20.78 o
   7  17   1         76.64         77.36         9.08 o
   8  17   1        161.30        175.91        16.59 o
   9  17   1         60.77         55.61         7.22 o
  10  17   1        451.81        475.77        42.62 o
  11  17   1         36.82         48.84         7.42 o
  12  17   1         11.93          8.11         5.65 o
  13  17   1          9.94         19.91         5.87 o
  14  17   1         11.00          0.17         5.23 o
  15  17   1          4.68         -4.81         5.90 o
  16  17   1          1.61         -5.17        10.00 o
   1  18   1         14.49          9.92         3.10 o
   2  18   1         25.41         24.16         3.87 o
   3  18   1         16.81         17.49         3.78 o
   4  18   1        342.66        311.69        21.23 o
   5  18   1        300.06        292.23        21.90 o
   6  18   1        473.07        447.80        31.74 o
   7  18   1        226.19        211.38        17.17 o
   8  18   1        212.47        212.36        26.84 o
   9  18   1         50.56         52.88         6.55 o
  10  18   1          1.45         -4.80         4.80 o
  11  18   1        146.49        136.32        14.50 o
  12  18   1        115.83        141.13        16.29 o
  13  18   1        215.42        218.50        18.99 o
  14  18   1         45.46         51.77         7.86 o
  15  18   1         19.75         25.98         7.47 o
   0  19   1        386.29        369.06        28.09 o
   1  19   1        876.98        862.42        52.23 o
   2  19   1        446.62        412.80        22.28 o
   3  19   1        138.51        138.22        12.30 o
   4  19   1        464.42        456.77        30.28 o
   5  19   1        677.86        628.99        45.62 o
   6  19   1         54.33         57.62         6.77 o
   7  19   1         35.38         33.31         5.99 o
   8  19   1         24.32         34.68         5.85 o
   9  19   1         25.49         24.38         6.10 o
  10  19   1         45.92         53.72         7.60 o
  11  19   1         38.49         43.32        11.72 o
  12  19   1        127.63        138.61        14.48 o
  13  19   1         16.73         20.51         6.23 o
  14  19   1          6.25          1.84         6.21 o
  15  19   1        143.43        161.49        28.28 o
   1  20   1         57.76         49.40         4.93 o
   2  20   1        886.36        913.84        54.83 o
   3  20   1         97.19        101.67        12.13 o
   4  20   1        377.35        315.53        24.33 o
   5  20   1         25.72         24.72         6.22 o
   6  20   1         21.54         25.14         5.50 o
   7  20   1         80.90         69.28         8.18 o
   8  20   1        255.87        237.48        19.19 o
   9  20   1          9.98          7.27         5.72 o
  10  20   1        140.06        122.82        12.51 o
  11  20   1         49.00         59.26         8.27 o
  12  20   1        237.43        251.65        20.01 o
  13  20   1         47.31         48.38        14.66 o
  14  20   1        104.78         99.54        13.39 o
   0  21   1          3.30          2.75         4.62 o
   1  21   1        492.08        506.51        29.95 o
   2  21   1         71.03         59.33         5.74 o
   3  21   1        515.57        520.42        37.38 o
   4  21   1          3.47          7.20         4.66 o
   5  21   1        112.47        126.34        11.69 o
   6  21   1         11.96         12.17         4.94 o
   7  21   1        128.35        153.64        14.57 o
   8  21   1         12.31         21.12         5.86 o
   9  21   1         47.04         52.80         7.83 o
  10  21   1         87.35         73.90         9.18 o
  11  21   1         34.77         53.08         7.42 o
  12  21   1         27.16         28.61         6.71 o
  13  21   1         35.29         34.06         7.07 o
   1  22   1         31.19         26.67         4.07 o
   2  22   1        176.84        165.78        11.84 o
   3  22   1         37.44         39.35         5.22 o
   4  22   1          4.25         15.44         4.88 o
   5  22   1        213.08        231.36        20.06 o
   6  22   1        146.20        150.86        16.51 o
   7  22   1         56.37         66.69         7.54 o
   8  22   1        225.20        251.40        19.50 o
   9  22   1         47.68         41.34         7.20 o
  10  22   1        189.95        203.76        23.88 o
  11  22   1         43.44         51.24         8.06 o
  12  22   1         42.04         40.18         6.99 o
   0  23   1         76.38         67.39         9.07 o
   1  23   1         38.94         28.69         4.25 o
   2  23   1        468.30        462.74        30.02 o
   3  23   1        113.82        130.72        10.23 o
   4  23   1        123.01        127.18        10.46 o
   5  23   1          9.91          7.66         5.50 o
   6  23   1        119.89        128.15        18.76 o
   7  23   1        180.36        213.78        32.36 o
   8  23   1         56.54         63.64         7.96 o
   9  23   1         26.86         26.66         6.34 o
  10  23   1         24.25         13.10         8.93 o
  11  23   1         10.55          8.97         5.61 o
  12  23   1        126.73        104.73        24.03 o
   1  24   1        184.11        177.54        14.08 o
   2  24   1          4.53          6.59         3.98 o
   3  24   1         10.50          7.13         4.10 o
   4  24   1         71.05         73.51         7.35 o
   5  24   1         76.98         75.68         8.92 o
   6  24   1         51.26         61.17         7.87 o
   7  24   1         89.21         95.85        14.27 o
   8  24   1          2.41         -0.25         5.77 o
   9  24   1        252.22        263.77        22.60 o
  10  24   1         43.27         49.43         7.36 o
  11  24   1         75.71         59.37        17.55 o
   0  25   1        388.95        398.15        33.21 o
   1  25   1          0.97          2.70         3.39 o
   2  25   1         32.49         28.95         5.00 o
   3  25   1        175.48        197.73        13.84 o
   4  25   1        170.00        163.46        12.93 o
   5  25   1         67.52         69.41         6.99 o
   6  25   1        204.24        190.90        16.86 o
   7  25   1          2.44          1.18         5.25 o
   8  25   1          1.58         -4.73         4.73 o
   9  25   1          7.18          9.81         5.61 o
  10  25   1         61.85         89.72        20.14 o
   1  26   1         21.86         30.55         4.69 o
   2  26   1        124.43        139.99        12.93 o
   3  26   1         15.31         14.82         4.53 o
   4  26   1         30.70         26.83         4.91 o
   5  26   1         22.63         13.05         6.07 o
   6  26   1          5.32         13.45         5.52 o
   7  26   1        163.51        167.85        15.96 o
   8  26   1         28.94         26.69         6.73 o
   0  27   1        230.14        211.87        19.46 o
   1  27   1         60.40         53.96         5.79 o
   2  27   1          5.97          4.31         4.00 o
   3  27   1         39.00         36.86         5.59 o
   4  27   1         93.17         96.82         8.64 o
   5  27   1         54.70         70.97        13.99 o
   6  27   1        119.31        143.63        21.69 o
   7  27   1         19.88         36.14        16.02 o
   1  28   1         16.89         13.67         4.86 o
   2  28   1          0.30          0.66         4.09 o
   3  28   1        163.57        162.06        14.63 o
   4  28   1          4.58          8.63         5.24 o
   5  28   1          8.89         20.33         8.64 o
   0  29   1         53.16         62.29        11.66 o
   1  29   1          2.71          6.59        10.39 o
   2   0   2        942.80        877.52        60.69 o
   4   0   2        185.69        243.06        22.40 o
   6   0   2        993.33       1098.67        85.99 o
   8   0   2        108.94        135.52        13.56 o
  10   0   2        372.50        394.18        33.21 o
  12   0   2         98.58         86.21        11.79 o
  14   0   2        832.08        973.15       105.82 o
  16   0   2         20.46         30.83         8.67 o
  18   0   2         70.46         69.97        12.30 o
   1   1   2        596.26        631.75        32.43 o
   2   1   2       1025.84       1102.10        57.38 o
   3   1   2       4252.28       4464.57       267.48 o
   4   1   2        119.55        134.81         7.86 o
   5   1   2       1353.89       1408.72        78.61 o
   6   1   2        538.27        566.75        31.68 o
   7   1   2       1244.70       1109.85        65.69 o
   8   1   2         38.18         34.71         3.30 o
   9   1   2        100.67        105.66         9.23 o
  10   1   2        191.51        204.69        14.24 o
  11   1   2        302.43        323.04        18.62 o
  12   1   2         58.58         57.28         6.51 o
  13   1   2       1159.62       1197.97        94.74 o
  14   1   2         62.68         52.45         7.84 o
  15   1   2         63.61         61.64        12.15 o
  16   1   2         64.42         66.46         8.27 o
  17   1   2        128.24        144.00        13.61 o
  18   1   2         69.46         72.56         8.98 o
  19   1   2         46.42         53.08         8.08 o
   0   2   2        143.51        167.24        11.97 o
   1   2   2        721.21        697.92        35.54 o
   2   2   2       2356.46       2457.12       119.24 o
   3   2   2        920.68        932.70        50.77 o
   4   2   2       1052.28        938.36        53.30 o
   5   2   2        283.96        251.45        14.95 o
   6   2   2        232.52        238.08        13.75 o
   7   2   2        125.10        129.02         8.36 o
   8   2   2        248.53        239.30        14.11 o
   9   2   2         94.24         84.59         6.04 o
  10   2   2        137.22        110.14         8.12 o
  11   2   2         73.74         73.70         6.45 o
  12   2   2        110.65        126.23         9.20 o
  13   2   2         13.76         17.66         5.53 o
  14   2   2        342.23        340.93        27.58 o
  15   2   2          2.29          4.55         5.08 o
  16   2   2        183.89        206.91        17.65 o
  17   2   2         82.57         76.54         9.67 o
  18   2   2          1.00          5.74         8.71 o
  19   2   2         82.04         90.31        11.89 o
   1   3   2        368.47        354.05        18.34 o
   2   3   2        352.44        399.27        21.15 o
   3   3   2        262.38        256.02        13.79 o
   4   3   2       1314.37       1301.63        74.11 o
   5   3   2        343.55        341.35        18.43 o
   6   3   2        653.68        734.31        38.16 o
   7   3   2         41.19         56.59         4.33 o
   8   3   2        421.62        372.34        21.11 o
   9   3   2         12.34         11.89         2.86 o
  10   3   2       1169.74       1166.20        88.30 o
  11   3   2        526.03        500.37        33.39 o
  12   3   2        135.46        133.81         9.89 o
  13   3   2        109.81        109.78        11.19 o
  14   3   2        186.59        186.96        16.64 o
  15   3   2        222.57        223.04        20.84 o
  16   3   2         58.60         56.40         8.06 o
  17   3   2         34.48         31.64        11.28 o
  18   3   2         92.43        114.45        11.06 o
  19   3   2         27.02         18.26        10.46 o
   0   4   2        723.90        723.12        57.76 o
   1   4   2       2045.47       1905.92        96.69 o
   2   4   2          0.06          0.35         1.68 o
   3   4   2        227.78        246.18        12.47 o
   4   4   2        727.01        800.32        51.44 o
   5   4   2        280.60        278.01        15.61 o
   6   4   2        773.44        835.82        45.59 o
   7   4   2        669.41        731.33        39.50 o
   8   4   2         24.17         25.60         3.20 o
   9   4   2         56.22         49.97         4.44 o
  10   4   2        521.31        537.64        33.23 o
  11   4   2        625.43        669.54        42.48 o
  12   4   2        158.11        147.52        11.76 o
  13   4   2        354.22        381.59        23.25 o
  14   4   2        158.46        183.68        14.99 o
  15   4   2         60.82         67.19         8.12 o
  16   4   2        243.57        256.03        20.97 o
  17   4   2        186.88        179.32        15.59 o
  18   4   2         25.69         24.53         6.24 o
  19   4   2         46.87         54.10         9.43 o
   1   5   2         24.48         24.05         2.24 o
   2   5   2        210.07        227.06        10.81 o
   3   5   2        897.26        962.51        46.07 o
   4   5   2       1975.76       2131.54       113.11 o
   5   5   2       1799.08       2015.93       110.89 o
   6   5   2       2648.58       2765.54       157.16 o
   7   5   2          3.26          6.62         2.13 o
   8   5   2        254.44        244.16        14.34 o
   9   5   2          7.34          6.84         2.90 o
  10   5   2        226.22        220.41        14.79 o
  11   5   2        102.86        111.08         9.12 o
  12   5   2         67.40         70.04         7.35 o
  13   5   2        200.32        213.44        14.72 o
  14   5   2        688.68        748.75        54.09 o
  15   5   2        124.38        140.15        12.17 o
  16   5   2        430.93        461.95        37.71 o
  17   5   2         22.02         26.92         6.64 o
  18   5   2         57.90         51.28         7.78 o
   0   6   2        467.04        478.71        36.97 o
   1   6   2        632.06        680.47        32.69 o
   2   6   2        158.11        163.69         8.44 o
   3   6   2       1384.21       1575.19        81.66 o
   4   6   2        671.17        686.66        32.77 o
   5   6   2       5749.57       6003.78       345.38 o
   6   6   2        396.85        396.68        22.74 o
   7   6   2        252.81        266.28        14.23 o
   8   6   2        143.32        144.52         9.64 o
   9   6   2        636.13        614.83        40.43 o
  10   6   2        384.87        352.57        25.78 o
  11   6   2         45.96         48.66         5.89 o
  12   6   2        299.09        284.65        35.16 o
  13   6   2        140.29        162.14        12.76 o
  14   6   2         21.75         19.11         8.14 o
  15   6   2         67.76         74.74         9.07 o
  16   6   2         80.74         91.06        10.71 o
  17   6   2        178.03        150.20        24.03 o
  18   6   2         12.25         15.86         6.05 o
   1   7   2        744.74        815.54        39.78 o
   2   7   2        643.72        642.08        33.34 o
   3   7   2        414.26        451.55        20.41 o
   4   7   2       1636.33       1688.20        77.28 o
   5   7   2        107.14         92.46         5.68 o
   6   7   2        534.86        554.55        30.74 o
   7   7   2       1381.37       1458.25        82.76 o
   8   7   2       1060.09        995.97        54.38 o
   9   7   2        537.69        534.44        36.68 o
  10   7   2        526.86        430.60        35.47 o
  11   7   2        519.61        513.45        36.36 o
  12   7   2        786.41        766.27        46.59 o
  13   7   2        106.44        128.68        12.61 o
  14   7   2         42.29         36.04         6.03 o
  15   7   2          8.18         16.62         5.39 o
  16   7   2        163.18        158.48        13.71 o
  17   7   2         38.37         47.13         7.64 o
  18   7   2        118.24        124.59        12.65 o
   0   8   2        987.76        949.18        72.01 o
   1   8   2        560.64        597.09        28.19 o
   2   8   2        128.96        129.13         6.46 o
   3   8   2          2.48         -0.43         1.69 o
   4   8   2        243.70        261.45        12.69 o
   5   8   2        446.74        469.22        23.44 o
   6   8   2       1361.96       1430.34        76.08 o
   7   8   2        123.53        115.17         7.56 o
   8   8   2        280.99        288.04        17.31 o
   9   8   2         25.96         24.08         4.02 o
  10   8   2        138.41        144.91        10.11 o
  11   8   2        136.63        129.94        14.42 o
  12   8   2        378.76        391.49        28.21 o
  13   8   2         40.18         41.81         5.68 o
  14   8   2         60.12         58.77         6.53 o
  15   8   2        285.40        334.27        22.56 o
  16   8   2         84.11         92.94        10.43 o
  17   8   2          9.79          4.67         5.17 o
  18   8   2         23.72         20.66         7.24 o
   1   9   2        461.04        475.59        29.48 o
   2   9   2        229.36        270.10        13.94 o
   3   9   2        190.98        193.39         9.54 o
   4   9   2        823.84        865.60        41.77 o
   5   9   2       2280.31       2317.34       111.01 o
   6   9   2        144.07        155.72         9.48 o
   7   9   2        140.38        128.04        10.12 o
   8   9   2        807.97        801.21        47.10 o
   9   9   2        511.15        519.09        30.88 o
  10   9   2         82.53         82.73         7.01 o
  11   9   2        296.46        322.54        23.09 o
  12   9   2        136.32        111.87        10.04 o
  13   9   2        414.54        422.44        46.05 o
  14   9   2         44.18         47.57         6.14 o
  15   9   2        377.21        356.01        44.81 o
  16   9   2         82.02         84.21        13.67 o
  17   9   2         76.70         94.76        10.38 o
  18   9   2         64.04         72.68        10.45 o
   0  10   2       1611.24       1812.90       139.84 o
   1  10   2        675.76        695.65        37.07 o
   2  10   2        547.77        519.27        25.34 o
   3  10   2        202.97        215.19        11.80 o
   4  10   2         35.29         38.27         2.86 o
   5  10   2          3.95          2.50         1.77 o
   6  10   2        538.97        492.77        29.26 o
   7  10   2        396.09        408.00        22.67 o
   8  10   2        602.05        588.67        37.77 o
   9  10   2        137.67        164.55        12.60 o
  10  10   2        216.15        250.44        16.44 o
  11  10   2        183.46        205.75        13.80 o
  12  10   2        236.04        220.66        15.67 o
  13  10   2          8.96         17.79         6.21 o
  14  10   2         26.50         23.18         5.19 o
  15  10   2          8.11          7.57         5.03 o
  16  10   2         62.82         62.13         8.62 o
  17  10   2          0.47          2.77         5.20 o
  18  10   2        144.47        141.03        29.21 o
   1  11   2        527.24        587.27        34.56 o
   2  11   2         54.64         61.28         4.19 o
   3  11   2        126.27        147.54         8.06 o
   4  11   2         59.24         69.18         4.08 o
   5  11   2        134.16        134.67         7.26 o
   6  11   2         10.26         16.05         2.72 o
   7  11   2         86.87         81.04         6.69 o
   8  11   2        324.85        340.55        22.55 o
   9  11   2       1951.81       1810.90       142.00 o
  10  11   2         16.21         16.06         3.92 o
  11  11   2        266.59        269.94        19.08 o
  12  11   2         89.23         88.07         8.46 o
  13  11   2        182.94        172.75        16.58 o
  14  11   2         17.64         26.95         6.03 o
  15  11   2        116.25        119.60        12.27 o
  16  11   2          0.08          7.34         6.32 o
  17  11   2         99.17         78.83        11.75 o
   0  12   2         28.95         26.05         4.65 o
   1  12   2        185.31        216.75        15.12 o
   2  12   2        219.10        211.22        11.28 o
   3  12   2        306.51        335.09        17.08 o
   4  12   2         78.74         83.53         5.28 o
   5  12   2        193.24        216.20        11.56 o
   6  12   2        173.90        173.59        15.14 o
   7  12   2        244.67        260.93        16.64 o
   8  12   2        170.45        177.16        11.23 o
   9  12   2       1317.04       1271.24        85.51 o
  10  12   2         33.15         20.56         4.07 o
  11  12   2         41.12         46.28         5.65 o
  12  12   2         37.42         43.22         5.08 o
  13  12   2         33.13         43.70         6.16 o
  14  12   2         40.60         41.04         7.59 o
  15  12   2        118.57        125.47        12.66 o
  16  12   2         79.11         71.51        11.12 o
  17  12   2         37.83         27.83         7.81 o
   1  13   2        193.83        195.89        11.59 o
   2  13   2         77.94         95.19         6.46 o
   3  13   2        162.58        152.81         8.74 o
   4  13   2        393.66        366.98        19.62 o
   5  13   2        318.35        329.00        18.43 o
   6  13   2        147.98        127.18         8.24 o
   7  13   2        543.84        542.33        35.20 o
   8  13   2       1252.17       1244.09        91.37 o
   9  13   2         98.57         80.31         8.15 o
  10  13   2         64.14         78.38        10.49 o
  11  13   2         21.67         23.34         5.19 o
  12  13   2        244.59        214.79        17.11 o
  13  13   2        104.76        113.84         9.84 o
  14  13   2        103.07         90.62        10.38 o
  15  13   2        151.90        154.07        14.60 o
  16  13   2         44.52         32.37         8.76 o
  17  13   2         73.60         87.46        14.51 o
   0  14   2       1788.57       1830.44       140.04 o
   1  14   2        572.70        537.93        30.02 o
   2  14   2        114.04        117.24         7.37 o
   3  14   2        412.33        408.63        23.59 o
   4  14   2         57.27         55.16         4.29 o
   5  14   2         91.62         95.98         7.92 o
   6  14   2         71.73         78.50         7.41 o
   7  14   2        457.34        453.00        33.14 o
   8  14   2        170.54        189.28        21.69 o
   9  14   2         26.19         42.30         5.70 o
  10  14   2        167.44        157.92        12.95 o
  11  14   2         44.19         47.77         6.20 o
  12  14   2         69.64         67.14        11.59 o
  13  14   2         89.05         72.40         8.14 o
  14  14   2         24.76         26.37         5.62 o
  15  14   2         75.87         60.52         9.11 o
  16  14   2          5.47          3.81         8.83 o
   1  15   2          0.82          1.04         2.61 o
   2  15   2        300.01        257.66        15.62 o
   3  15   2         43.94         48.22         3.84 o
   4  15   2         65.30         67.16         4.84 o
   5  15   2         73.81         76.45         6.51 o
   6  15   2        112.55        108.62        12.97 o
   7  15   2        227.27        203.17        15.70 o
   8  15   2         23.34         40.50         5.72 o
   9  15   2        143.38        138.34        11.68 o
  10  15   2        160.00        195.86        14.26 o
  11  15   2          0.96         -1.78         4.14 o
  12  15   2        404.62        489.78        32.27 o
  13  15   2         16.16         16.91         5.26 o
  14  15   2        142.78        151.09        12.35 o
  15  15   2          8.08          6.21         7.17 o
  16  15   2         92.83         77.92        19.82 o
   0  16   2        427.08        395.99        33.51 o
   1  16   2        416.41        396.92        21.12 o
   2  16   2        265.26        271.91        16.26 o
   3  16   2        543.55        582.03        31.50 o
   4  16   2        163.40        143.03         9.51 o
   5  16   2        693.90        666.40        48.77 o
   6  16   2        146.64        146.21        29.42 o
   7  16   2         44.46         47.21         6.26 o
   8  16   2         58.71         60.08         6.38 o
   9  16   2         31.01         37.14         5.65 o
  10  16   2         69.30         77.26         7.30 o
  11  16   2         80.72         79.28         7.56 o
  12  16   2        112.53        105.27        10.13 o
  13  16   2         12.86         10.49         4.88 o
  14  16   2         48.51         45.76         6.76 o
  15  16   2         34.52         28.32         6.58 o
   1  17   2         19.24         13.81         3.19 o
   2  17   2        261.53        250.76        15.04 o
   3  17   2        145.09        149.20         9.94 o
   4  17   2        331.67        360.26        24.17 o
   5  17   2        224.05        230.45        19.38 o
   6  17   2       1201.19       1179.46        87.56 o
   7  17   2        295.20        325.49        31.15 o
   8  17   2         37.94         39.37         6.85 o
   9  17   2         40.73         30.92         6.59 o
  10  17   2        267.66        335.90        31.44 o
  11  17   2        209.38        159.71        15.26 o
  12  17   2         19.37         25.52         6.37 o
  13  17   2         61.57         62.02         8.51 o
  14  17   2        110.06        101.04        16.86 o
  15  17   2          0.09         -4.81         6.75 o
   0  18   2        868.35        748.41        87.61 o
   1  18   2        271.99        272.38        16.49 o
   2  18   2        163.08        164.78        10.34 o
   3  18   2        220.99        203.74        12.76 o
   4  18   2        118.18        139.46         9.05 o
   5  18   2        332.82        329.70        29.78 o
   6  18   2         87.77         92.27        12.95 o
   7  18   2         60.62         42.19         7.59 o
   8  18   2         15.66         11.12         5.49 o
   9  18   2        160.21        177.17        15.50 o
  10  18   2         65.74         72.77         8.97 o
  11  18   2         69.95         65.63         8.43 o
  12  18   2         18.97         13.24         5.80 o
  13  18   2         49.52         48.84        10.66 o
  14  18   2          9.17          4.66         5.56 o
   1  19   2         77.10         79.06         6.02 o
   2  19   2          5.89          7.16         3.28 o
   3  19   2        390.11        369.74        22.80 o
   4  19   2         55.75         60.74         6.17 o
   5  19   2        229.33        212.23        20.20 o
   6  19   2         97.91        102.58        10.44 o
   7  19   2         28.89         31.84         6.16 o
   8  19   2          0.70         -0.25         4.99 o
   9  19   2         19.47         24.53         6.18 o
  10  19   2         61.23         53.65         7.87 o
  11  19   2         92.18        124.23        18.94 o
  12  19   2        187.74        204.18        20.55 o
  13  19   2         93.07        114.58        11.78 o
  14  19   2         36.61         37.39        10.21 o
   0  20   2        107.70        112.19        10.18 o
   1  20   2          4.34          3.77         3.24 o
   2  20   2        109.80        109.36         7.36 o
   3  20   2          4.03          6.44         3.39 o
   4  20   2        389.42        421.85        32.32 o
   5  20   2          8.66          6.55         5.09 o
   6  20   2        171.04        169.66        18.47 o
   7  20   2         91.43        131.34        13.68 o
   8  20   2          7.31          1.12         5.45 o
   9  20   2         11.80         10.88         5.85 o
  10  20   2         25.26         24.44         6.24 o
  11  20   2        133.81        145.58        13.50 o
  12  20   2          9.78          1.29         5.64 o
  13  20   2         13.84          7.05         5.77 o
   1  21   2         52.74         52.74         5.19 o
   2  21   2         60.88         60.69         5.39 o
   3  21   2        381.42        375.75        24.22 o
   4  21   2         10.67          9.79         4.57 o
   5  21   2         14.84         21.33         6.46 o
   6  21   2         65.14         76.28        10.28 o
   7  21   2        168.01        154.11        31.68 o
   8  21   2         23.92         19.03         5.88 o
   9  21   2        168.09        210.89        26.49 o
  10  21   2        208.91        239.69        18.92 o
  11  21   2         54.93         85.31        12.60 o
  12  21   2          9.34          2.20         6.30 o
   0  22   2         94.43        108.98        10.91 o
   1  22   2        216.89        228.22        14.18 o
   2  22   2        142.96        142.31         9.99 o
   3  22   2        148.12        142.91        16.78 o
   4  22   2         55.36         79.73        10.51 o
   5  22   2         20.23         22.45        11.24 o
   6  22   2         14.40         19.88         5.83 o
   7  22   2         44.77         36.48        10.74 o
   8  22   2         11.88         20.42         5.94 o
   9  22   2         84.59         69.73        16.28 o
  10  22   2         15.96         14.65         5.69 o
  11  22   2          7.62         12.12         6.09 o
  12  22   2         17.43         20.20        12.63 o
   1  23   2         29.84         35.27         4.45 o
   2  23   2         84.49         84.85         7.13 o
   3  23   2          0.14         -2.59         4.07 o
   4  23   2          3.03          3.07         5.55 o
   5  23   2        122.86        124.95        11.46 o
   6  23   2         95.21         88.38        10.09 o
   7  23   2         69.42         67.29         8.81 o
   8  23   2         56.80         50.50         8.45 o
   9  23   2         69.45         84.61        11.20 o
  10  23   2         19.10         22.84         6.31 o
  11  23   2         30.83         16.79        12.07 o
   0  24   2         89.89         90.14         9.94 o
   1  24   2         17.84         23.42         4.10 o
   2  24   2          8.34         12.09         4.70 o
   3  24   2        163.89        183.92        13.97 o
   4  24   2         96.22        114.46        12.21 o
   5  24   2        113.89        143.00        12.78 o
   6  24   2         13.16         20.76         6.08 o
   7  24   2         78.93         93.37        10.16 o
   8  24   2         59.49         57.83         8.41 o
   9  24   2          5.23         11.08         5.68 o
  10  24   2         27.56         37.24        12.91 o
   1  25   2         36.75         34.14         4.96 o
   2  25   2         51.36         54.53         7.31 o
   3  25   2         65.18         61.59        13.91 o
   4  25   2         16.36         18.22         6.67 o
   5  25   2         47.80         57.40         7.85 o
   6  25   2         31.21         38.04         6.81 o
   7  25   2         50.59         81.38         9.53 o
   8  25   2        114.08        131.06        21.26 o
   0  26   2         55.91         48.11         8.13 o
   1  26   2        161.50        174.41        16.86 o
   2  26   2         34.67         21.86         5.38 o
   3  26   2         44.40         55.28         7.42 o
   4  26   2         13.41         16.16         6.10 o
   5  26   2        113.39        130.07        12.54 o
   6  26   2         17.15         14.12         5.82 o
   7  26   2         77.99         78.95        10.50 o
   1  27   2         18.68         22.77         6.28 o
   2  27   2         21.74         20.04         6.07 o
   3  27   2         10.31          4.80        10.17 o
   4  27   2         99.56         99.67        10.70 o
   5  27   2         15.09         25.86         6.42 o
   0  28   2         69.71         69.14        17.41 o
   1  28   2         25.14         34.30         9.51 o
   2  28   2         31.97         26.22         9.03 o
   2   0   3        139.61        173.28        15.64 o
   4   0   3        587.60        646.23        42.26 o
   6   0   3        146.76        143.92        12.02 o
   8   0   3        467.74        441.23        34.66 o
  10   0   3        228.32        227.35        18.63 o
  12   0   3       1005.87        861.29       101.57 o
  14   0   3        256.78        238.61        39.20 o
  16   0   3        333.23        405.06        45.06 o
  18   0   3          1.02         -9.89        10.84 o
   0   1   3        150.42        143.66        11.60 o
   1   1   3       2619.44       2749.54       187.02 o
   2   1   3        579.11        567.15        33.81 o
   3   1   3        590.84        577.99        30.06 o
   4   1   3        581.40        600.54        32.28 o
   5   1   3        916.88        838.33        51.18 o
   6   1   3         10.77         11.12         2.66 o
   7   1   3       1384.19       1267.47        67.08 o
   8   1   3        196.42        204.11        11.91 o
   9   1   3        106.37         91.33         6.43 o
  10   1   3         31.84         29.50         4.02 o
  11   1   3         85.53         91.29         7.66 o
  12   1   3        177.77        189.36        17.37 o
  13   1   3         52.85         64.31         7.95 o
  14   1   3         36.97         37.56         6.75 o
  15   1   3         76.46         87.92        10.54 o
  16   1   3         26.84         33.01         8.34 o
  17   1   3        100.45         99.64        11.05 o
  18   1   3        129.98        128.43        15.66 o
   1   2   3       1299.44       1397.30        84.34 o
   2   2   3       1483.51       1594.06        96.73 o
   3   2   3        514.12        511.64        24.66 o
   4   2   3        650.39        683.32        34.99 o
   5   2   3        820.34        844.87        49.21 o
   6   2   3       1102.33       1154.87        61.88 o
   7   2   3         31.91         28.17         3.33 o
   8   2   3        385.88        431.30        23.15 o
   9   2   3        810.93        807.28        50.20 o
  10   2   3        267.34        298.19        19.33 o
  11   2   3        248.81        267.98        17.37 o
  12   2   3         49.07         45.33         9.95 o
  13   2   3         47.47         54.13         7.86 o
  14   2   3         75.91        103.20        11.54 o
  15   2   3        116.75        134.82        13.10 o
  16   2   3        344.78        369.20        30.40 o
  17   2   3         66.73         91.37        10.26 o
  18   2   3         15.22         12.36         9.17 o
   0   3   3        934.89       1094.63        80.50 o
   1   3   3        201.53        194.26        11.01 o
   2   3   3        495.76        459.67        25.28 o
   3   3   3        123.79        128.45         7.47 o
   4   3   3        837.63        886.99        53.03 o
   5   3   3        608.64        537.24        29.73 o
   6   3   3        103.18         73.98         7.89 o
   7   3   3        447.45        469.72        26.17 o
   8   3   3         26.63         24.84         3.28 o
   9   3   3         25.92         24.82         3.61 o
  10   3   3         54.24         46.50         6.55 o
  11   3   3        130.03        119.57        12.78 o
  12   3   3         25.93         45.92         6.03 o
  13   3   3         39.23         32.99         6.36 o
  14   3   3          8.17          7.58         5.47 o
  15   3   3         38.07         33.35         6.76 o
  16   3   3        150.58        142.07        14.22 o
  17   3   3         87.38         91.66        13.93 o
  18   3   3        127.68        141.03        20.90 o
   1   4   3        264.84        294.99        16.18 o
   2   4   3        201.65        222.69        12.88 o
   3   4   3        108.97        115.93         8.16 o
   4   4   3         37.62         43.06         3.68 o
   5   4   3        850.89        871.47        51.12 o
   6   4   3         61.02         51.70         4.48 o
   7   4   3        244.25        236.19        12.72 o
   8   4   3         39.52         37.51         3.75 o
   9   4   3        461.86        490.97        29.16 o
  10   4   3        687.01        726.43        48.39 o
  11   4   3         22.02         22.98         7.03 o
  12   4   3        233.10        230.45        16.93 o
  13   4   3        260.26        322.04        22.06 o
  14   4   3         77.15         81.54         9.54 o
  15   4   3        288.41        316.40        24.64 o
  16   4   3         73.13         76.51         9.60 o
  17   4   3         67.55         76.59         9.99 o
  18   4   3         43.70         53.14        14.06 o
   0   5   3       1205.78       1137.74       100.21 o
   1   5   3         27.18         25.35         3.09 o
   2   5   3       2102.70       2087.83       127.19 o
   3   5   3         56.25         69.43         4.81 o
   4   5   3       1092.40       1014.89        55.85 o
   5   5   3         93.31         96.11         6.30 o
   6   5   3       1341.03       1287.48        70.65 o
   7   5   3          4.79          8.89         2.70 o
   8   5   3        880.33        829.52        46.57 o
   9   5   3        261.49        237.19        15.97 o
  10   5   3        140.25        149.48        11.17 o
  11   5   3         93.71         77.25         8.11 o
  12   5   3         68.72         71.74         9.54 o
  13   5   3         46.90         58.48         6.61 o
  14   5   3        171.59        162.84        15.40 o
  15   5   3        205.12        205.91        18.86 o
  16   5   3          8.74         -0.81         5.30 o
  17   5   3         55.76         66.80         8.59 o
   1   6   3        524.55        520.81        30.04 o
   2   6   3          0.23          3.83         2.30 o
   3   6   3       2189.76       2182.47       116.30 o
   4   6   3         15.83         17.59         2.63 o
   5   6   3        157.64        156.72         8.89 o
   6   6   3        313.36        299.44        22.07 o
   7   6   3        114.00        118.03         7.76 o
   8   6   3        459.23        482.17        26.63 o
   9   6   3        385.90        335.28        24.39 o
  10   6   3         33.65         43.02         5.57 o
  11   6   3        173.76        159.25        15.04 o
  12   6   3        399.95        403.58        28.91 o
  13   6   3        676.81        716.52        53.34 o
  14   6   3         11.92          2.26         6.84 o
  15   6   3        101.90        103.56        11.10 o
  16   6   3         19.01         16.99         6.10 o
  17   6   3         91.99         98.36        10.71 o
   0   7   3        428.10        372.64        29.85 o
   1   7   3        401.71        406.37        23.33 o
   2   7   3        527.19        490.04        25.86 o
   3   7   3        541.31        533.71        30.86 o
   4   7   3        155.72        137.44         7.59 o
   5   7   3         43.02         37.41         3.39 o
   6   7   3        155.24        169.78         9.81 o
   7   7   3        410.38        453.57        31.44 o
   8   7   3        677.24        716.41        41.32 o
   9   7   3        124.70        140.14        10.27 o
  10   7   3         80.49         84.90         8.60 o
  11   7   3         68.22         72.03        10.46 o
  12   7   3         34.39         25.36         5.15 o
  13   7   3          8.49          7.85         4.49 o
  14   7   3        211.32        197.79        14.80 o
  15   7   3         93.39        101.01        10.42 o
  16   7   3         29.86         30.92         6.56 o
  17   7   3         27.95         31.54         6.84 o
   1   8   3        374.05        390.23        19.26 o
   2   8   3        166.33        196.03        10.66 o
   3   8   3        127.50        121.49         7.27 o
   4   8   3         27.24         20.70         2.68 o
   5   8   3        220.44        227.45        12.25 o
   6   8   3        485.94        489.73        29.03 o
   7   8   3       1662.15       1660.74        91.98 o
   8   8   3        135.65        111.35         8.09 o
   9   8   3        169.58        142.17        10.28 o
  10   8   3         88.36         87.93         8.31 o
  11   8   3         86.41         91.39         8.06 o
  12   8   3        227.26        227.50        18.00 o
  13   8   3        175.77        218.71        23.69 o
  14   8   3         74.21         73.06         7.88 o
  15   8   3        101.24         91.43        10.70 o
  16   8   3         91.61        105.24        11.32 o
  17   8   3         91.66         98.70        10.79 o
   0   9   3        226.49        217.59        16.33 o
   1   9   3        229.17        225.98        11.59 o
   2   9   3        161.15        143.37        11.46 o
   3   9   3        696.70        650.66        35.67 o
   4   9   3        357.69        375.54        20.54 o
   5   9   3       2327.49       2300.74       121.97 o
   6   9   3       1064.38       1042.71        56.85 o
   7   9   3        551.19        558.98        34.27 o
   8   9   3        658.68        627.21        42.23 o
   9   9   3        679.43        667.26        45.04 o
  10   9   3         39.35         54.05         7.18 o
  11   9   3         13.62          5.81         4.24 o
  12   9   3         15.81         16.65         4.69 o
  13   9   3         88.58         91.18         8.66 o
  14   9   3         60.11         76.29         8.17 o
  15   9   3         29.23         31.55         7.91 o
  16   9   3         24.48         25.13         6.46 o
  17   9   3         93.71        109.60        12.21 o
   1  10   3         97.08        105.30         6.28 o
   2  10   3        302.73        285.75        16.48 o
   3  10   3         31.47         32.82         4.31 o
   4  10   3        913.41        954.31        50.64 o
   5  10   3         21.40         23.11         2.95 o
   6  10   3       1256.03       1189.47        68.15 o
   7  10   3        380.94        369.66        20.72 o
   8  10   3        255.47        247.47        16.75 o
   9  10   3        375.32        382.07        26.45 o
  10  10   3        932.87        976.93        64.94 o
  11  10   3         54.12         58.87         6.41 o
  12  10   3        267.07        289.03        20.52 o
  13  10   3         93.49        106.32         9.59 o
  14  10   3        139.70        134.86        11.94 o
  15  10   3          5.07          7.60         5.48 o
  16  10   3        162.20        175.99        15.49 o
   0  11   3        385.52        369.82        26.12 o
   1  11   3        468.55        429.46        22.79 o
   2  11   3         22.53         27.30         3.40 o
   3  11   3       1003.89        948.85        54.37 o
   4  11   3         50.96         47.98         4.54 o
   5  11   3        976.00       1002.27        52.10 o
   6  11   3        155.06        168.81         9.37 o
   7  11   3        292.64        276.79        17.17 o
   8  11   3        252.46        261.31        15.44 o
   9  11   3        183.62        192.62        13.94 o
  10  11   3         23.36         14.50         5.83 o
  11  11   3          1.09         -2.76         4.82 o
  12  11   3         31.55         25.30         6.15 o
  13  11   3         43.45         47.56         6.86 o
  14  11   3         44.37         57.02         7.79 o
  15  11   3         45.82         60.30         8.66 o
  16  11   3         16.11          9.78         6.95 o
   1  12   3        358.02        375.66        19.08 o
   2  12   3        292.79        298.15        19.84 o
   3  12   3        286.55        261.65        16.70 o
   4  12   3        174.40        186.48        10.43 o
   5  12   3        221.53        248.01        14.03 o
   6  12   3        255.39        247.69        14.32 o
   7  12   3         85.10         99.11         7.71 o
   8  12   3         49.77         41.00         5.22 o
   9  12   3        230.63        225.77        20.12 o
  10  12   3        336.69        356.65        24.61 o
  11  12   3        200.79        224.93        17.68 o
  12  12   3        189.30        211.10        18.16 o
  13  12   3        269.99        280.00        25.39 o
  14  12   3         77.78         97.45         9.94 o
  15  12   3          1.13          0.15         5.51 o
  16  12   3        104.93        135.27        16.99 o
   0  13   3       1008.08        995.01        79.36 o
   1  13   3        179.88        161.63         9.92 o
   2  13   3        272.25        306.72        40.81 o
   3  13   3        792.75        789.57        47.17 o
   4  13   3         10.86         14.14         3.17 o
   5  13   3        814.34        791.42        42.21 o
   6  13   3        145.84        152.60         9.65 o
   7  13   3        687.82        695.10        39.41 o
   8  13   3        139.77        144.08        10.44 o
   9  13   3        418.26        333.79        48.05 o
  10  13   3        119.45        127.36        16.15 o
  11  13   3        111.67        115.92        10.99 o
  12  13   3          4.60          6.11         5.52 o
  13  13   3         77.64         85.61         9.22 o
  14  13   3         97.22         97.65        10.21 o
  15  13   3         40.73         27.99         6.37 o
   1  14   3        221.77        223.83        13.60 o
   2  14   3        157.72        147.09        11.07 o
   3  14   3        109.53        110.77         8.83 o
   4  14   3        227.33        178.37        12.12 o
   5  14   3        232.72        221.57        14.09 o
   6  14   3        159.87        148.94        11.69 o
   7  14   3        963.57        840.42        67.76 o
   8  14   3         66.34         68.09         7.28 o
   9  14   3        477.61        446.57        33.26 o
  10  14   3        220.05        219.55        15.51 o
  11  14   3         61.19         80.72         7.76 o
  12  14   3         45.60         53.04         7.64 o
  13  14   3        286.75        294.96        23.81 o
  14  14   3        114.13        124.28        17.49 o
  15  14   3        135.88        139.72        13.75 o
   0  15   3        327.15        350.90        33.20 o
   1  15   3         67.71         66.09         5.85 o
   2  15   3        653.69        694.77        52.03 o
   3  15   3         78.51         77.02         6.44 o
   4  15   3        284.69        277.97        17.27 o
   5  15   3        163.32        168.89        10.72 o
   6  15   3        259.92        269.23        22.59 o
   7  15   3         28.94         23.91         5.36 o
   8  15   3        169.79        167.88        13.47 o
   9  15   3         58.33         49.11         6.53 o
  10  15   3        110.24         94.86         8.93 o
  11  15   3          4.05         -2.32         4.43 o
  12  15   3         33.41         43.65         6.95 o
  13  15   3         13.24         15.83         5.98 o
  14  15   3          5.34         -2.84         5.43 o
  15  15   3         15.64         17.09         6.46 o
   1  16   3        176.57        183.53        12.10 o
   2  16   3         12.42         10.08         3.79 o
   3  16   3        636.94        632.01        38.32 o
   4  16   3         19.84         16.68         4.65 o
   5  16   3        281.44        316.89        20.42 o
   6  16   3         75.76         74.15         8.41 o
   7  16   3          3.70         -2.07         4.14 o
   8  16   3         40.59         35.10         5.59 o
   9  16   3        284.57        286.12        34.41 o
  10  16   3         65.93         68.71         7.76 o
  11  16   3        239.78        238.47        18.58 o
  12  16   3         38.42         39.50         6.18 o
  13  16   3         76.65         72.31         8.99 o
  14  16   3         11.67         10.33         5.70 o
   0  17   3        375.09        337.94        30.11 o
   1  17   3        142.75        136.12        13.79 o
   2  17   3        607.74        570.76        35.00 o
   3  17   3        105.53        100.97         8.34 o
   4  17   3        267.36        276.57        19.06 o
   5  17   3          2.47          7.35         4.45 o
   6  17   3        191.00        222.65        18.56 o
   7  17   3          4.10          1.20         4.91 o
   8  17   3        215.42        275.91        21.14 o
   9  17   3         33.89         16.96         6.81 o
  10  17   3          6.73          6.53         5.51 o
  11  17   3          3.22          9.26         5.57 o
  12  17   3         56.89         63.79         9.10 o
  13  17   3          8.50         10.35         7.15 o
  14  17   3         30.67         22.37         9.52 o
   1  18   3        151.64        131.29        11.24 o
   2  18   3         90.74         91.20         7.98 o
   3  18   3         61.34         66.37         6.24 o
   4  18   3         35.20         48.62         6.29 o
   5  18   3         76.71         66.25         7.61 o
   6  18   3         33.22         31.70         6.73 o
   7  18   3         10.30         17.83         5.39 o
   8  18   3        178.63        205.83        19.69 o
   9  18   3        154.96        174.76        14.85 o
  10  18   3        172.00        186.74        19.84 o
  11  18   3         57.95         84.54        13.05 o
  12  18   3        141.79        140.83        14.04 o
  13  18   3         36.00         41.44         7.70 o
   0  19   3          6.82          4.29         5.65 o
   1  19   3        519.29        522.60        36.90 o
   2  19   3         12.79         13.43         4.15 o
   3  19   3         93.36        122.38        26.42 o
   4  19   3        119.89        124.25        10.37 o
   5  19   3        255.87        241.18        17.66 o
   6  19   3         38.45         34.19         6.72 o
   7  19   3         86.54         74.14         9.45 o
   8  19   3         40.22         41.74         6.98 o
   9  19   3         29.19         24.78         6.70 o
  10  19   3         10.83         14.45         5.65 o
  11  19   3         25.43         40.35         9.35 o
  12  19   3         20.11         19.38         6.49 o
   1  20   3        119.23         97.87         9.02 o
   2  20   3        129.26        123.98        10.07 o
   3  20   3         80.07         74.87         7.98 o
   4  20   3        110.22        113.91        12.57 o
   5  20   3         28.54         25.73         6.22 o
   6  20   3        242.69        225.95        18.94 o
   7  20   3         30.90         28.29         6.62 o
   8  20   3        359.81        364.28        34.24 o
   9  20   3          4.75         10.17         5.75 o
  10  20   3         20.00         18.83         6.31 o
  11  20   3          3.99         -0.95         8.55 o
  12  20   3         92.14         94.35        23.39 o
   0  21   3          3.56         -3.14         5.90 o
   1  21   3        200.37        232.12        16.24 o
   2  21   3         13.19         14.37         4.83 o
   3  21   3         64.66         67.56         7.18 o
   4  21   3          7.19          8.01         4.60 o
   5  21   3        163.75        175.16        15.53 o
   6  21   3         18.50         12.86         5.67 o
   7  21   3        106.55        113.72        12.16 o
   8  21   3         14.45         14.16         5.77 o
   9  21   3         70.42         81.33         9.69 o
  10  21   3         57.60         66.94        13.58 o
  11  21   3          4.00          7.83         6.65 o
   1  22   3         53.27         55.81         8.04 o
   2  22   3          3.93         10.03         4.63 o
   3  22   3         22.25         32.14         5.95 o
   4  22   3         18.59         28.83         5.53 o
   5  22   3        199.19        176.75        16.70 o
   6  22   3         24.28         26.82         6.19 o
   7  22   3          7.34         10.62         5.63 o
   8  22   3         88.02        127.53        16.07 o
   9  22   3         28.91         36.78        13.93 o
  10  22   3         66.71         98.70        17.48 o
   0  23   3         44.73         54.36        16.83 o
   1  23   3        165.39        182.00        15.91 o
   2  23   3        148.83        154.23        12.44 o
   3  23   3         45.62         55.10        10.28 o
   4  23   3        118.45        107.84        10.24 o
   5  23   3         74.01         78.58         9.59 o
   6  23   3          1.55          1.50         5.00 o
   7  23   3         74.48         70.09         8.84 o
   8  23   3          9.09         17.98         6.31 o
   9  23   3         80.29         95.98        14.85 o
   1  24   3         37.34         37.20         6.48 o
   2  24   3         27.54         26.72         7.53 o
   3  24   3         22.96         32.95        11.06 o
   4  24   3         57.10         49.85         7.67 o
   5  24   3         40.40         47.45         7.49 o
   6  24   3         53.78         57.71         7.89 o
   7  24   3          2.03          5.06         5.61 o
   0  25   3         48.28         47.50         9.61 o
   1  25   3         25.89         31.36         6.04 o
   2  25   3        176.62        185.36        20.26 o
   3  25   3         20.32         17.58         6.62 o
   4  25   3        130.33        106.95        17.14 o
   5  25   3         21.46         27.56         7.71 o
   6  25   3         39.29         59.65        19.05 o
   1  26   3         28.47         38.31         8.23 o
   2  26   3         23.48         33.24         7.36 o
   3  26   3          9.15          8.78         7.44 o
   4  26   3          7.85          7.29         7.93 o
   0   0   4       2358.91       2365.64       351.13 o
   2   0   4        608.36        584.60        51.44 o
   4   0   4        853.19        787.47        60.19 o
   6   0   4        335.97        275.29        22.43 o
   8   0   4        974.70       1056.25        81.86 o
  10   0   4         26.00         20.99         6.39 o
  12   0   4         30.75         49.97        29.77 o
  14   0   4         13.20         15.58         8.46 o
  16   0   4         41.48         66.09        12.04 o
   1   1   4         21.61         18.09         3.37 o
   2   1   4        231.67        239.20        16.11 o
   3   1   4        456.12        460.46        30.52 o
   4   1   4         47.72         54.56         4.76 o
   5   1   4        111.97        125.15         7.87 o
   6   1   4        134.44        135.10         8.92 o
   7   1   4        478.71        474.88        28.47 o
   8   1   4        150.78        132.76         8.15 o
   9   1   4        593.78        619.98        36.17 o
  10   1   4        159.81        163.97        11.03 o
  11   1   4        276.39        249.59        26.56 o
  12   1   4          4.37         -1.71         4.32 o
  13   1   4        109.70        110.44        11.72 o
  14   1   4         35.16         45.17         7.46 o
  15   1   4        110.52        132.80        13.40 o
  16   1   4         44.14         78.16        17.56 o
   0   2   4        298.00        316.48        24.38 o
   1   2   4        253.14        239.14        20.59 o
   2   2   4        686.23        644.26        40.62 o
   3   2   4        303.11        322.53        25.62 o
   4   2   4       1449.13       1369.49        78.77 o
   5   2   4        836.54        859.45        48.50 o
   6   2   4       1408.79       1274.47        71.53 o
   7   2   4         93.41         94.71         6.59 o
   8   2   4        523.83        445.01        30.13 o
   9   2   4        460.23        452.48        30.87 o
  10   2   4          3.92          2.49         3.76 o
  11   2   4         45.45         49.50         5.95 o
  12   2   4        104.00        131.24        10.77 o
  13   2   4         18.81         22.93         6.14 o
  14   2   4          6.71          6.18         5.55 o
  15   2   4         34.72         20.26         6.67 o
  16   2   4          7.11         11.96         5.79 o
   1   3   4        143.02        149.24        11.82 o
   2   3   4        145.60        150.83         9.72 o
   3   3   4        208.97        221.18        15.13 o
   4   3   4         78.50         90.49         6.62 o
   5   3   4         20.52         26.59         3.54 o
   6   3   4        482.57        448.59        25.49 o
   7   3   4         45.93         44.87         4.28 o
   8   3   4         85.51         84.96         7.08 o
   9   3   4        238.68        272.09        16.01 o
  10   3   4        569.32        571.84        32.40 o
  11   3   4          9.05         10.04         5.56 o
  12   3   4        315.52        377.81        25.85 o
  13   3   4        146.10        153.26        14.58 o
  14   3   4         93.74        110.83        10.17 o
  15   3   4        137.62        139.94        16.42 o
  16   3   4        137.09        132.47        13.21 o
   0   4   4        143.28        192.99        19.71 o
   1   4   4       2042.70       2044.75       135.50 o
   2   4   4        346.19        343.37        20.69 o
   3   4   4        786.87        786.84        44.42 o
   4   4   4          4.15          2.63         3.08 o
   5   4   4        229.03        247.59        14.22 o
   6   4   4         84.78         76.54         5.78 o
   7   4   4        217.16        219.37        12.68 o
   8   4   4         56.81         50.72         4.73 o
   9   4   4        231.84        222.09        11.98 o
  10   4   4         20.95         23.00         4.49 o
  11   4   4         43.30         47.08         5.97 o
  12   4   4          2.14          0.23         4.22 o
  13   4   4         50.42         55.02         7.25 o
  14   4   4         38.88         56.89         7.77 o
  15   4   4         79.36         70.55         9.59 o
  16   4   4         69.64         69.55         9.06 o
   1   5   4        315.09        316.98        22.06 o
   2   5   4        158.10        137.11        11.12 o
   3   5   4        129.28        157.14         9.50 o
   4   5   4        380.66        413.02        23.50 o
   5   5   4        258.09        298.87        15.65 o
   6   5   4        462.17        485.75        28.99 o
   7   5   4          5.64          3.82         3.06 o
   8   5   4        232.68        254.32        15.26 o
   9   5   4         35.36         28.59         5.68 o
  10   5   4         89.59         96.24         7.90 o
  11   5   4         18.23          8.71         4.73 o
  12   5   4        291.45        318.75        22.14 o
  13   5   4         48.01         43.21         6.21 o
  14   5   4         80.60         68.60        14.96 o
  15   5   4         67.00         56.09         9.01 o
  16   5   4         62.17         81.22         9.70 o
   0   6   4        198.29        198.34        19.65 o
   1   6   4        792.30        756.67        42.37 o
   2   6   4        400.23        425.94        26.09 o
   3   6   4       1048.68       1022.88        57.65 o
   4   6   4        381.78        428.17        22.85 o
   5   6   4        979.29        999.43        58.44 o
   6   6   4         21.29         14.55         3.37 o
   7   6   4        589.27        521.97        30.32 o
   8   6   4         23.20         20.76         3.58 o
   9   6   4        104.07        103.17         8.90 o
  10   6   4         39.21         34.91         5.54 o
  11   6   4        156.21        147.45        13.47 o
  12   6   4         75.70         62.41         7.67 o
  13   6   4         97.10        115.42         9.79 o
  14   6   4         59.90         62.65         8.07 o
  15   6   4         51.75         59.51        10.09 o
  16   6   4         31.76         24.84        10.35 o
   1   7   4        107.15        101.15         7.13 o
   2   7   4        256.06        233.06        20.50 o
   3   7   4        851.12        851.47        48.01 o
   4   7   4         34.52         38.04         3.93 o
   5   7   4         69.00         64.62         6.61 o
   6   7   4         63.16         64.71         5.41 o
   7   7   4        145.78        149.03         9.43 o
   8   7   4        183.26        203.30        13.36 o
   9   7   4        227.27        217.10        14.94 o
  10   7   4        195.12        214.79        15.59 o
  11   7   4         36.08         45.97         7.18 o
  12   7   4        280.78        308.22        21.78 o
  13   7   4        244.54        213.61        19.32 o
  14   7   4        113.97        114.12        11.44 o
  15   7   4          4.36          5.21         5.60 o
  16   7   4        101.70        114.29        22.76 o
   0   8   4        688.44        618.47        60.00 o
   1   8   4        999.51        921.87        69.62 o
   2   8   4       1754.04       1658.67       106.80 o
   3   8   4        106.65        106.47         7.88 o
   4   8   4        540.42        578.72        31.73 o
   5   8   4        455.82        426.71        23.41 o
   6   8   4        327.10        335.92        20.20 o
   7   8   4        222.07        225.19        13.33 o
   8   8   4        284.09        267.88        17.59 o
   9   8   4         85.39         89.95         7.51 o
  10   8   4          1.77         -0.71         3.95 o
  11   8   4         30.99         22.87         5.18 o
  12   8   4         37.61         45.83         6.21 o
  13   8   4         60.85         82.03         8.38 o
  14   8   4         47.03         55.02         6.72 o
  15   8   4         15.70         19.01         8.03 o
   1   9   4         77.33         67.78         5.57 o
   2   9   4        145.62        165.01        15.90 o
   3   9   4         35.41         45.08         5.15 o
   4   9   4        198.10        208.47        14.84 o
   5   9   4        748.90        795.58        42.79 o
   6   9   4        156.98        151.46        10.77 o
   7   9   4        258.08        270.33        19.40 o
   8   9   4         27.19         25.06         4.47 o
   9   9   4        122.31        127.35         9.91 o
  10   9   4         23.03         18.02         5.03 o
  11   9   4         17.56         24.78         4.98 o
  12   9   4         14.52         19.23         4.93 o
  13   9   4        150.42        202.85        18.51 o
  14   9   4         33.30         37.99         5.85 o
  15   9   4        163.70        196.93        16.47 o
   0  10   4        688.91        637.99        56.83 o
   1  10   4        444.19        410.40        26.62 o
   2  10   4       1305.93       1237.62        71.98 o
   3  10   4         97.34         94.73         7.07 o
   4  10   4        519.31        479.92        36.79 o
   5  10   4        388.93        421.97        27.85 o
   6  10   4        180.38        188.47        13.77 o
   7  10   4         93.57         95.37         7.42 o
   8  10   4        156.55        175.99        11.20 o
   9  10   4        136.69        136.21        11.59 o
  10  10   4        157.37        152.43        12.43 o
  11  10   4         40.53         51.57        10.53 o
  12  10   4         69.30         60.41         7.17 o
  13  10   4          0.08         -4.06         4.06 o
  14  10   4          1.66         -4.60         4.60 o
  15  10   4          6.03          9.53         6.77 o
   1  11   4        249.38        246.01        16.66 o
   2  11   4        175.46        163.56        10.91 o
   3  11   4        530.06        537.51        34.19 o
   4  11   4          6.38          7.58         3.47 o
   5  11   4        221.19        232.33        14.19 o
   6  11   4         27.05         25.54         5.53 o
   7  11   4         86.84         68.98         7.47 o
   8  11   4         26.04         22.09         5.00 o
   9  11   4        417.63        406.59        32.33 o
  10  11   4         28.50         35.04         6.35 o
  11  11   4        400.93        400.03        33.91 o
  12  11   4        100.34         99.38        10.01 o
  13  11   4        101.24        112.82        14.77 o
  14  11   4          4.89         -1.73         6.11 o
   0  12   4        298.01        378.38        76.12 o
   1  12   4        369.26        381.65        24.67 o
   2  12   4        535.62        507.95        30.57 o
   3  12   4        148.10        150.31        10.70 o
   4  12   4        577.98        538.07        34.50 o
   5  12   4       1131.39       1138.02        72.76 o
   6  12   4        230.06        209.56        14.84 o
   7  12   4         50.05         45.96         6.18 o
   8  12   4        191.02        174.64        15.15 o
   9  12   4         26.49         19.78         7.05 o
  10  12   4        158.97        162.17        18.98 o
  11  12   4         65.53         65.69         8.20 o
  12  12   4         85.83         94.11         9.90 o
  13  12   4          0.31         -4.21         6.55 o
  14  12   4          5.57          5.36         5.62 o
   1  13   4        112.84        115.27        10.64 o
   2  13   4        285.98        315.75        18.97 o
   3  13   4        209.94        220.23        14.73 o
   4  13   4         94.89         97.93         8.07 o
   5  13   4        194.75        207.03        14.94 o
   6  13   4        665.66        614.26        50.85 o
   7  13   4        101.48        114.16         9.95 o
   8  13   4         90.27         81.02        11.47 o
   9  13   4         91.63         97.60        15.26 o
  10  13   4        187.84        204.10        21.54 o
  11  13   4         59.88         66.44        15.80 o
  12  13   4        169.42        185.01        17.78 o
  13  13   4        167.53        181.60        15.19 o
  14  13   4         20.38         25.69         8.08 o
   0  14   4        277.76        286.24        35.34 o
   1  14   4        792.35        792.23        55.16 o
   2  14   4        159.76        158.58        12.21 o
   3  14   4        101.62        112.55         8.65 o
   4  14   4         86.52         74.72         8.38 o
   5  14   4        157.77        146.63        11.61 o
   6  14   4        129.11        147.10        10.73 o
   7  14   4         64.27         79.17        12.39 o
   8  14   4         73.02         73.94        10.65 o
   9  14   4        103.08        103.60        10.50 o
  10  14   4         33.26         23.89         6.12 o
  11  14   4        122.55        116.33        13.26 o
  12  14   4          1.96          5.95         6.65 o
  13  14   4          6.09         10.71         5.78 o
   1  15   4         11.86         20.68         5.14 o
   2  15   4        110.09        118.33        16.65 o
   3  15   4         55.12         71.48         7.35 o
   4  15   4         45.94         33.44         5.07 o
   5  15   4         75.32         90.70         8.07 o
   6  15   4         68.00         72.88         6.32 o
   7  15   4         11.90          9.39         5.45 o
   8  15   4        172.88        174.34        16.04 o
   9  15   4         18.59         26.85         8.45 o
  10  15   4        376.48        351.00        30.09 o
  11  15   4         62.02         53.97         8.03 o
  12  15   4        155.79        194.45        25.23 o
  13  15   4        110.27         93.21        11.94 o
   0  16   4        129.35        146.67        16.39 o
   1  16   4        247.15        263.07        20.74 o
   2  16   4        148.98        122.41        15.71 o
   3  16   4        590.74        589.19        40.90 o
   4  16   4         47.71         52.63         7.27 o
   5  16   4        391.55        406.45        31.71 o
   6  16   4         15.56          8.02         4.66 o
   7  16   4        283.00        324.58        29.07 o
   8  16   4         11.54          4.03         6.72 o
   9  16   4         78.05         97.15        12.29 o
  10  16   4         46.14         24.19        10.07 o
  11  16   4         66.81         87.09        11.20 o
  12  16   4        108.74         84.59        11.40 o
   1  17   4         49.12         54.21         7.29 o
   2  17   4         73.34         75.91         7.96 o
   3  17   4         69.99         81.24         9.40 o
   4  17   4        171.37        183.70        17.50 o
   5  17   4         23.57         28.28         6.55 o
   6  17   4        116.14        108.44        11.60 o
   7  17   4         94.82         80.89         9.33 o
   8  17   4         96.46         91.05        10.89 o
   9  17   4        185.00        226.93        41.31 o
  10  17   4         88.62         77.30        12.71 o
  11  17   4         32.45         13.18         7.87 o
  12  17   4         32.29         27.17        16.12 o
   0  18   4         40.87         61.12         9.85 o
   1  18   4        184.26        176.88        18.73 o
   2  18   4        192.05        170.12        23.66 o
   3  18   4         54.53         63.45         9.12 o
   4  18   4        100.27         98.27        10.58 o
   5  18   4        137.63        176.14        14.91 o
   6  18   4        150.33        162.32        21.25 o
   7  18   4         63.82         76.93         9.50 o
   8  18   4        102.52        111.89        11.43 o
   9  18   4         34.88         26.48         7.75 o
  10  18   4         40.25         47.52         9.17 o
  11  18   4         45.48         33.70        11.84 o
   1  19   4         17.20         17.47         5.54 o
   2  19   4         44.71         35.54         6.60 o
   3  19   4         43.21         56.42         7.22 o
   4  19   4          5.63         -5.53         5.53 o
   5  19   4         16.53         11.09         5.94 o
   6  19   4         61.74         62.95        10.03 o
   7  19   4        121.71        168.98        20.78 o
   8  19   4          6.15          8.12         5.69 o
   9  19   4        115.80        156.43        19.05 o
  10  19   4         43.89         49.39        12.49 o
   0  20   4        134.44        126.10        17.54 o
   1  20   4          9.56         10.34         5.43 o
   2  20   4        189.50        229.53        17.35 o
   3  20   4         87.71         81.50        11.25 o
   4  20   4        234.21        281.91        24.47 o
   5  20   4        165.09        188.12        18.01 o
   6  20   4        100.86        109.26        14.33 o
   7  20   4         46.37         32.83         8.62 o
   8  20   4         85.37         76.25        10.97 o
   9  20   4         14.73         10.85        13.72 o
   1  21   4         25.57         29.46         6.05 o
   2  21   4         21.42         16.03         5.63 o
   3  21   4         42.95         58.89         8.46 o
   4  21   4         25.26         27.85         7.48 o
   5  21   4         12.26         16.91         6.41 o
   6  21   4         17.18         12.98         7.42 o
   7  21   4        111.28        116.70        15.02 o
   8  21   4          1.52         17.26        15.43 o
   0  22   4        338.82        348.02        39.10 o
   1  22   4         61.92         80.44         9.21 o
   2  22   4        140.52        144.54        16.42 o
   3  22   4         20.58         19.37         6.96 o
   4  22   4         81.64         58.90         9.41 o
   5  22   4         41.90         40.11        10.21 o
   6  22   4         25.78         19.75         8.50 o
   7  22   4         14.77         24.35        15.46 o
   1  23   4         52.89         61.86         7.99 o
   2  23   4         23.30         32.21         7.70 o
   3  23   4         54.79         58.61         9.53 o
   4  23   4         15.43         24.79         6.94 o
   5  23   4        106.87        112.97        21.55 o
   0  24   4          1.88          7.61        10.25 o
   1  24   4         76.31         69.26         8.55 o
   2  24   4         71.34         91.01        14.59 o
   3  24   4         13.55         -0.82         6.79 o
   2   0   5        310.98        294.10        34.63 o
   4   0   5        831.88        856.54        74.14 o
   6   0   5        906.86        896.96        77.67 o
   8   0   5        711.06        679.55        59.72 o
  10   0   5        298.07        313.10        29.94 o
  12   0   5        237.67        259.87        42.72 o
  14   0   5        161.57        151.67        22.29 o
   0   1   5        187.44        187.16        32.29 o
   1   1   5        198.78        163.06        15.77 o
   2   1   5        143.52        121.70        10.15 o
   3   1   5        319.64        291.85        25.28 o
   4   1   5        150.41        143.40        14.24 o
   5   1   5        749.70        661.41        42.33 o
   6   1   5        189.72        184.83        13.17 o
   7   1   5         25.20         27.65         3.90 o
   8   1   5         13.34          8.83         3.40 o
   9   1   5         65.13         59.81         5.64 o
  10   1   5         45.02         40.08         5.44 o
  11   1   5         29.78         27.91         4.96 o
  12   1   5         12.97          8.62         4.86 o
  13   1   5         15.44         14.94         5.83 o
  14   1   5         18.06          3.98         7.87 o
   1   2   5         16.83         17.23         6.51 o
   2   2   5         17.57         25.40         6.16 o
   3   2   5         95.59        101.01         7.90 o
   4   2   5         99.21        117.16         9.12 o
   5   2   5         24.42         17.47         4.39 o
   6   2   5        138.17        130.05        10.25 o
   7   2   5         23.03         28.30         4.00 o
   8   2   5        144.64        127.48        10.67 o
   9   2   5        109.92        117.60         8.50 o
  10   2   5        268.34        285.98        18.01 o
  11   2   5         71.74         78.17         7.47 o
  12   2   5         85.64         97.43         9.05 o
  13   2   5        129.74        132.88        12.62 o
  14   2   5         89.88        119.29        12.67 o
   0   3   5        530.83        435.53        68.50 o
   1   3   5        191.81        202.45        15.03 o
   2   3   5        548.08        522.42        36.32 o
   3   3   5        723.70        687.86        46.64 o
   4   3   5          3.22          7.40         3.91 o
   5   3   5        279.78        257.15        19.70 o
   6   3   5         13.31         17.14         4.56 o
   7   3   5         24.71         30.97         4.41 o
   8   3   5        164.80        140.84        10.06 o
   9   3   5         10.31         10.40         3.80 o
  10   3   5         31.52         42.14         6.23 o
  11   3   5         27.99         22.89         5.57 o
  12   3   5          0.65         -1.56         4.82 o
  13   3   5         34.18         52.65         8.05 o
  14   3   5         32.19         46.38         9.86 o
   1   4   5        259.15        278.68        27.27 o
   2   4   5        319.75        380.43        25.94 o
   3   4   5          9.56         11.00         3.98 o
   4   4   5         72.42         76.76         7.15 o
   5   4   5         68.17         77.53         7.08 o
   6   4   5        149.99        151.54        11.40 o
   7   4   5         48.43         53.10         5.64 o
   8   4   5        121.71        117.89         8.84 o
   9   4   5        278.21        273.58        18.75 o
  10   4   5         19.08         16.49         4.02 o
  11   4   5        547.61        549.59        38.74 o
  12   4   5         19.39         26.51         5.39 o
  13   4   5        273.80        331.74        39.26 o
  14   4   5          2.28         -0.78         7.26 o
   0   5   5        440.59        442.49        48.67 o
   1   5   5         78.95         83.80         7.75 o
   2   5   5        983.56        950.25        65.66 o
   3   5   5         17.06         12.21         4.29 o
   4   5   5         41.11         38.63         5.10 o
   5   5   5         34.37         40.87         5.33 o
   6   5   5         59.63         55.22         6.13 o
   7   5   5         10.04         13.73         4.03 o
   8   5   5        274.13        264.90        16.82 o
   9   5   5         95.81         94.40         7.76 o
  10   5   5          5.00          6.93         3.69 o
  11   5   5         40.00         47.69         6.46 o
  12   5   5        160.97        195.20        17.77 o
  13   5   5         33.74         31.10         6.24 o
  14   5   5         26.89         32.30        10.91 o
   1   6   5        263.36        305.42        20.15 o
   2   6   5         62.66         65.32         6.84 o
   3   6   5        140.86        159.79        12.54 o
   4   6   5         31.90         34.37         5.04 o
   5   6   5        225.22        250.85        18.14 o
   6   6   5         74.47         61.87         6.48 o
   7   6   5        249.10        246.67        16.08 o
   8   6   5        100.69         99.72         7.85 o
   9   6   5         90.10        103.39         7.89 o
  10   6   5         44.99         61.50         7.10 o
  11   6   5        208.83        229.89        20.26 o
  12   6   5         21.32         30.58         5.65 o
  13   6   5         52.61         48.18        11.73 o
   0   7   5       2100.55       2041.17       188.14 o
   1   7   5         94.15        105.81         9.15 o
   2   7   5        329.79        338.26        23.27 o
   3   7   5         31.66         32.77         5.12 o
   4   7   5        331.64        304.66        20.49 o
   5   7   5        240.14        230.96        16.63 o
   6   7   5         53.29         46.34         5.83 o
   7   7   5          3.09          4.16         3.89 o
   8   7   5         63.78         71.58         6.45 o
   9   7   5         12.64         12.09         4.08 o
  10   7   5         16.09          7.83         4.73 o
  11   7   5          1.67          2.16         4.28 o
  12   7   5        140.80        140.53        13.22 o
  13   7   5         39.26         50.67         6.46 o
   1   8   5        170.33        178.93        12.68 o
   2   8   5        111.46         91.39         8.23 o
   3   8   5        163.11        166.39        13.08 o
   4   8   5         64.22         66.37         7.06 o
   5   8   5          1.82          0.53         3.89 o
   6   8   5         32.82         29.16         4.97 o
   7   8   5         48.89         51.21         5.91 o
   8   8   5        155.09        156.31        16.60 o
   9   8   5        188.95        194.23        15.47 o
  10   8   5        110.64        133.96        11.82 o
  11   8   5         85.11        103.23         9.02 o
  12   8   5        125.76        106.14        10.73 o
  13   8   5         41.77         41.52         5.92 o
   0   9   5        224.06        232.15        22.76 o
   1   9   5        805.73        742.33        59.66 o
   2   9   5          7.95          9.92         6.17 o
   3   9   5         99.66         94.27         8.43 o
   4   9   5         52.03         40.93         5.73 o
   5   9   5         29.67         30.51         4.94 o
   6   9   5          1.40          0.66         4.60 o
   7   9   5        145.83        141.50        16.00 o
   8   9   5         10.71          8.44         9.13 o
   9   9   5        107.71        119.96        12.62 o
  10   9   5         19.41         15.35         4.95 o
  11   9   5        102.04        132.66        10.71 o
  12   9   5          0.01         -0.37         4.29 o
  13   9   5         11.54         22.96         7.80 o
   1  10   5         35.01         29.51         4.60 o
   2  10   5         12.64         13.66         4.36 o
   3  10   5         80.35         66.27         7.23 o
   4  10   5        173.69        181.18        14.33 o
   5  10   5          1.21         -2.81         3.90 o
   6  10   5        141.84        157.64        12.50 o
   7  10   5         27.43         38.28         6.84 o
   8  10   5        281.68        312.51        22.41 o
   9  10   5          6.37         -0.26         5.38 o
  10  10   5        153.32        147.62        24.85 o
  11  10   5          7.79         15.86         5.17 o
  12  10   5         44.07         45.14         6.52 o
   0  11   5         96.69        139.70        42.22 o
   1  11   5        631.33        596.97        38.91 o
   2  11   5         28.67         30.38         5.43 o
   3  11   5        652.91        620.34        49.31 o
   4  11   5         75.43         79.88         8.10 o
   5  11   5         16.91         16.29         4.84 o
   6  11   5         35.38         31.67         6.51 o
   7  11   5        117.23        109.03        11.54 o
   8  11   5          1.70         -2.51         6.57 o
   9  11   5         77.29         79.38        10.21 o
  10  11   5         13.14         16.23         5.98 o
  11  11   5          2.60          8.99         5.86 o
  12  11   5          6.02         -2.99         6.08 o
   1  12   5         13.58          3.12         3.82 o
   2  12   5         12.62         10.43         4.13 o
   3  12   5         83.88        100.14         9.14 o
   4  12   5         74.78         93.27         8.38 o
   5  12   5         85.92         88.77        10.37 o
   6  12   5         27.79         38.69         6.88 o
   7  12   5         27.11         33.50         6.86 o
   8  12   5        246.11        271.08        22.34 o
   9  12   5         12.65          6.28         7.34 o
  10  12   5        109.39        115.28        11.70 o
  11  12   5         59.25         46.01         7.91 o
   0  13   5        131.33        119.45        16.98 o
   1  13   5        228.92        263.02        18.03 o
   2  13   5         43.95         38.78         5.25 o
   3  13   5         24.58         22.62         4.91 o
   4  13   5        164.06        171.06        18.42 o
   5  13   5         59.18         46.20         7.16 o
   6  13   5          7.54         -1.21         5.84 o
   7  13   5         84.87         78.86        14.81 o
   8  13   5         23.04         33.49         8.87 o
   9  13   5         53.24         69.24         9.07 o
  10  13   5         46.55         54.51         8.51 o
  11  13   5         55.61         56.42         8.07 o
   1  14   5         13.67         14.37         4.45 o
   2  14   5        105.24         97.21         8.54 o
   3  14   5          0.22         -4.48         4.54 o
   4  14   5         42.89         49.11         7.03 o
   5  14   5         40.99         54.30         8.14 o
   6  14   5          6.84          9.22         5.99 o
   7  14   5        138.23        152.27        16.17 o
   8  14   5         10.10         16.95         7.81 o
   9  14   5        100.16        109.16        15.13 o
  10  14   5         88.45         83.32        10.86 o
   0  15   5        296.80        283.95        26.55 o
   1  15   5         31.78         27.44         8.26 o
   2  15   5        367.03        424.80        30.06 o
   3  15   5         13.40         12.34         5.29 o
   4  15   5        290.81        267.58        23.20 o
   5  15   5          6.96          8.95         6.11 o
   6  15   5         95.19        107.81        13.10 o
   7  15   5         12.25         19.17         9.16 o
   8  15   5         17.50         24.46         7.51 o
   9  15   5         13.46         11.08         7.38 o
  10  15   5         16.04         17.84         8.90 o
   1  16   5        130.94        155.61        14.01 o
   2  16   5         39.76         35.89         7.23 o
   3  16   5         13.89         -0.59         6.75 o
   4  16   5         65.52         78.19        13.99 o
   5  16   5        116.34        113.80        12.99 o
   6  16   5          6.08          7.48         6.59 o
   7  16   5         74.45         88.40        13.78 o
   8  16   5         20.18         28.76         8.43 o
   9  16   5        180.61        212.79        21.82 o
   0  17   5         40.48         40.43         9.76 o
   1  17   5         17.74         17.87         6.64 o
   2  17   5        153.74        165.07        15.20 o
   3  17   5         87.79         96.01        12.66 o
   4  17   5        123.04        149.67        20.07 o
   5  17   5         98.25        132.18        16.94 o
   6  17   5         72.53         79.17        13.88 o
   7  17   5         14.10         15.17         8.91 o
   8  17   5         52.68         51.72        12.18 o
   1  18   5        243.40        304.98        24.10 o
   2  18   5         47.48         58.00         7.81 o
   3  18   5         19.11         29.36         6.09 o
   4  18   5          3.88         12.73         8.70 o
   5  18   5         41.54         50.55        10.45 o
   6  18   5        160.02        177.27        19.56 o
   7  18   5         45.08         62.95        16.15 o
   0  19   5         14.97          9.92         8.49 o
   1  19   5         85.09         95.07        10.15 o
   2  19   5         39.98         41.32         6.66 o
   3  19   5        153.00        172.29        30.13 o
   4  19   5         24.61         25.21         9.28 o
   5  19   5        190.03        229.91        46.74 o
   6  19   5         45.33         64.60        19.52 o
   1  20   5         37.80         40.37         7.14 o
   2  20   5         70.08         60.53        12.25 o
   3  20   5         11.48         11.00         8.65 o
   4  20   5         68.24         57.66        16.84 o
   0  21   5        169.58        171.90        24.80 o
   1  21   5         61.10         71.15         9.26 o
   2  21   5         12.76         17.25         6.57 o
   0   0   6        492.43        380.07        61.99 o
   2   0   6        274.92        241.98        30.99 o
   4   0   6        389.11        378.32        59.05 o
   6   0   6        115.83        120.62        14.30 o
   8   0   6        133.95        123.70        14.41 o
  10   0   6         69.30         70.15        14.10 o
   1   1   6          3.75          9.47         4.84 o
   2   1   6         97.07        108.21        10.87 o
   3   1   6         85.77         83.64         9.71 o
   4   1   6         66.59         70.30         8.30 o
   5   1   6         63.75         58.37         9.12 o
   6   1   6         61.63         49.13         6.65 o
   7   1   6        356.19        356.97        24.53 o
   8   1   6         51.07         64.51         6.63 o
   9   1   6        213.90        238.10        16.22 o
  10   1   6         51.45         45.46         8.21 o
  11   1   6        200.03        196.24        19.25 o
   0   2   6         28.44         28.05         8.21 o
   1   2   6         26.90         27.86         5.91 o
   2   2   6         55.46         71.97         7.65 o
   3   2   6        117.89        100.94        11.84 o
   4   2   6        159.09        193.94        22.89 o
   5   2   6         86.00         96.25         9.58 o
   6   2   6        122.29        112.92        13.35 o
   7   2   6         28.95         26.87         5.19 o
   8   2   6         28.48         25.50         5.37 o
   9   2   6          7.45         -1.00         5.11 o
  10   2   6         12.45          2.87         7.14 o
  11   2   6         45.45         35.90         8.81 o
   1   3   6         39.44         33.00         6.17 o
   2   3   6         23.23         20.75         5.60 o
   3   3   6         50.45         43.11         6.68 o
   4   3   6         92.30         65.08         8.47 o
   5   3   6         55.03         58.61         6.84 o
   6   3   6         20.27         12.10         4.68 o
   7   3   6        260.24        221.96        17.51 o
   8   3   6        274.89        300.76        21.62 o
   9   3   6        178.72        193.45        15.56 o
  10   3   6        168.12        180.50        15.00 o
  11   3   6         59.99         79.72        11.72 o
   0   4   6        274.14        243.49        40.67 o
   1   4   6        313.21        317.03        31.39 o
   2   4   6         81.80         85.56         8.97 o
   3   4   6        261.65        290.53        42.14 o
   4   4   6          8.12          4.35         4.90 o
   5   4   6         21.08         23.99         6.30 o
   6   4   6          1.05          2.85         4.66 o
   7   4   6         62.09         63.54         7.05 o
   8   4   6         17.06         16.09         4.92 o
   9   4   6         13.30          4.53         4.96 o
  10   4   6         19.08         21.67         5.44 o
   1   5   6         11.42          8.85         4.87 o
   2   5   6        159.14        157.74        13.85 o
   3   5   6          3.37          2.97         4.63 o
   4   5   6        146.84        155.22        14.16 o
   5   5   6         52.41         40.41         6.08 o
   6   5   6        217.41        212.43        21.92 o
   7   5   6         12.21          6.63         4.89 o
   8   5   6         22.86         27.30         5.48 o
   9   5   6         35.80         31.96         6.20 o
  10   5   6        154.69        122.65        14.28 o
   0   6   6        400.51        382.76        43.24 o
   1   6   6        194.61        196.65        17.66 o
   2   6   6         17.65         25.43         5.49 o
   3   6   6         36.79         30.07         7.95 o
   4   6   6         14.31         12.48         5.15 o
   5   6   6         24.59         22.78         5.48 o
   6   6   6          8.00         18.20         5.03 o
   7   6   6          3.59          0.25         4.56 o
   8   6   6         51.44         51.29         7.44 o
   9   6   6          8.65         10.22         5.09 o
  10   6   6         96.34         94.98        12.07 o
   1   7   6         11.96         16.73         5.90 o
   2   7   6         34.44         41.35         6.80 o
   3   7   6         32.51         23.93         5.73 o
   4   7   6         51.92         58.75         6.81 o
   5   7   6         32.07         27.64         5.68 o
   6   7   6         42.17         55.42         6.72 o
   7   7   6         23.10         20.27         5.99 o
   8   7   6         79.73         86.87         9.76 o
   9   7   6         25.05         20.02         5.56 o
  10   7   6        162.30        168.75        24.67 o
   0   8   6        159.12        162.80        22.09 o
   1   8   6        211.84        193.75        17.11 o
   2   8   6        118.07        128.27        11.82 o
   3   8   6         33.74         31.05         6.11 o
   4   8   6        176.02        213.64        16.96 o
   5   8   6          3.50         -4.19         4.19 o
   6   8   6         28.08         28.59         5.60 o
   7   8   6         13.24         20.22         5.56 o
   8   8   6          3.99          7.60         7.24 o
   9   8   6         10.42         19.60        14.17 o
   1   9   6         46.41         44.51         6.76 o
   2   9   6          0.17          0.46         6.22 o
   3   9   6         84.29         93.39        11.17 o
   4   9   6         26.72         29.09         5.56 o
   5   9   6        322.51        369.04        33.45 o
   6   9   6         31.24         20.11         5.14 o
   7   9   6        175.73        207.53        17.06 o
   8   9   6         86.28         69.99        11.69 o
   9   9   6         39.40         30.89         9.69 o
   0  10   6         64.20         68.64        14.23 o
   1  10   6          9.19          3.23         4.94 o
   2  10   6        229.78        249.56        22.34 o
   3  10   6          0.52         -1.86         4.23 o
   4  10   6         67.73         69.75         7.51 o
   5  10   6          5.01         11.37         4.76 o
   6  10   6         54.25         64.76         8.24 o
   7  10   6          2.43         -2.12         4.92 o
   8  10   6         11.82         14.01         6.66 o
   1  11   6          9.09         11.74         5.13 o
   2  11   6         20.75         35.59         7.60 o
   3  11   6         21.20         23.03         5.16 o
   4  11   6         34.12         32.01         5.57 o
   5  11   6         24.88         18.56         5.51 o
   6  11   6          6.20          2.96         5.57 o
   7  11   6         59.17         45.93         8.56 o
   8  11   6         28.13         46.83        15.59 o
   0  12   6        180.59        193.39        23.76 o
   1  12   6        241.08        242.31        21.52 o
   2  12   6         64.29         47.79         6.88 o
   3  12   6         26.26         28.78         5.50 o
   4  12   6         17.68         16.50         5.02 o
   5  12   6         10.92          6.03         4.55 o
   6  12   6          0.53          0.91         6.24 o
   7  12   6         17.77         27.35        10.00 o
   1  13   6          8.96          6.17         4.88 o
   2  13   6          8.75         10.12         4.78 o
   3  13   6          3.73          5.16         4.42 o
   4  13   6         41.09         37.85         5.80 o
   5  13   6         58.66         57.44         8.84 o
   6  13   6         24.91         15.01         6.97 o
   0  14   6        184.32        173.36        22.28 o
   1  14   6         88.39         85.37         9.57 o
   2  14   6          0.02          0.62         4.35 o
   3  14   6        100.20         96.38        10.31 o
   4  14   6         34.04         39.77         6.66 o
   5  14   6          2.37          2.98         7.80 o
   1  15   6         18.00         20.52         6.38 o
   2  15   6         18.01         36.56         8.91 o
   3  15   6         26.23         25.57         8.16 o
   4  15   6         25.79         11.33        22.68 o
   0  16   6         21.27         37.59        12.33 o
   1  16   6          0.12          4.61         6.53 o
   2  16   6         30.68         32.98         6.42 o
   2   0   7          3.20         -5.29         8.52 o
   4   0   7        101.25         80.81        18.70 o
   0   1   7         97.88         95.21        23.64 o
   1   1   7         81.36         77.67         8.93 o
   2   1   7          6.28          3.62         5.07 o
   3   1   7        123.30        114.85        12.11 o
   4   1   7         30.97         38.56         9.28 o
   5   1   7        157.20        153.94        28.59 o
   1   2   7         34.06         40.70         6.82 o
   2   2   7          3.62          2.21         4.95 o
   3   2   7          6.67          2.56         4.93 o
   4   2   7         51.92         41.97         7.87 o
   5   2   7         34.83         42.61        19.27 o
   0   3   7        277.56        262.63        50.73 o
   1   3   7         73.82         55.37         9.15 o
   2   3   7        104.91         75.86        14.27 o
   3   3   7        101.45         89.47        16.83 o
   4   3   7        138.63        151.08        19.87 o
   1   4   7          9.28          3.66         5.09 o
   2   4   7         12.74          8.07         5.02 o
   3   4   7          5.84          7.08         7.73 o
   4   4   7          4.38         -3.06        10.05 o
   0   5   7        190.81        182.55        35.60 o
   1   5   7         15.43          6.16         5.03 o
   2   5   7        158.84        188.71        16.22 o
   3   5   7         10.16         -5.81        10.26 o
   1   6   7        118.13        111.85        23.10 o
   2   6   7         29.37         36.11        12.99 o
   3   6   7        127.02        102.81        21.44 o
   1   7   7         41.68         25.72        14.82 o
   2   7   7        163.92        159.92        30.20 o
                                                
